# Supplementary material for: BMAL1 regulates tubular epithelial-derived exosomal miR-27a-3p to inhibit macrophage–myofibroblast transition and alleviate ischemia/reperfusion-induced renal fibrosis
Source: Theranostics. 2026 May 18;16(12):6988–7006. doi: 10.7150/thno.127538 (PMC13232619; doi:10.7150/thno.127538)
Supplement: Supplementary file 2 — Supplementary data. [file thnov16p6988s2.xlsx]

## Sheet: Sheet 1
miRNA	OE_B_H_R_1_Reads	OE_B_H_R_2_Reads	OE_B_H_R_3_Reads	VEC_H_R_1_Reads	VEC_H_R_2_Reads	VEC_H_R_3_Reads	VEC_N_1_Reads	VEC_N_2_Reads	VEC_N_3_Reads
mmu-let-7a-1-3p	522	765	1004	278	213	291	234	285	167
mmu-let-7a-2-3p	42	43	35	17	48	20	20	59	47
mmu-let-7a-5p	234208	341564	433681	137670	97440	182785	152530	174816	119138
mmu-let-7b-3p	2958	4318	5705	1464	1028	2288	1665	1911	1324
mmu-let-7b-5p	407648	593767	715647	258065	173835	317981	262847	314408	237238
mmu-let-7c-1-3p	93	78	168	112	152	108	65	131	115
mmu-let-7c-2-3p	568	761	956	246	190	272	239	283	156
mmu-let-7c-5p	450327	644254	766317	253589	169042	327244	262956	307923	240608
mmu-let-7d-3p	4696	7811	11269	3902	2964	4845	3385	5094	3820
mmu-let-7d-5p	32891	53738	64504	20515	15277	27893	17392	25329	18632
mmu-let-7e-3p	201	365	381	111	126	113	62	168	189
mmu-let-7e-5p	161349	234224	322879	88781	62686	121065	84694	108970	79363
mmu-let-7f-1-3p	353	365	641	124	94	203	108	144	75
mmu-let-7f-2-3p	25	28	26	14	2	29	14	8	25
mmu-let-7f-5p	295800	418747	561727	149189	107841	195053	146811	172462	108419
mmu-let-7g-3p	326	420	631	520	680	400	2498	602	622
mmu-let-7g-5p	18183	26728	32147	10029	6365	11460	10199	13173	7551
mmu-let-7i-3p	79	157	157	47	54	102	36	79	60
mmu-let-7i-5p	287655	395575	531632	140339	91589	174105	163167	163263	108109
mmu-let-7j	765	1124	1508	444	318	600	552	532	381
mmu-let-7k	314	458	524	209	299	271	207	257	201
mmu-miR-100-3p	7	11	20	0	7	8	0	0	16
mmu-miR-100-5p	1324	2285	2483	837	440	1111	548	763	662
mmu-miR-101a-3p	4537	6181	8985	1882	1349	2506	1871	2271	1821
mmu-miR-101a-5p	48	85	81	99	118	147	39	45	64
mmu-miR-101b-3p	1122	1339	2092	549	360	458	395	595	293
mmu-miR-101b-5p	19	30	20	9	41	28	13	23	7
mmu-miR-101c	1455	1918	2800	663	442	767	603	770	577
mmu-miR-103-1-5p	43	18	10	2	9	9	4	8	3
mmu-miR-103-2-5p	42	18	11	1	10	7	2	7	9
mmu-miR-103-3p	16936	27641	37198	9289	7515	13730	6468	10232	9269
mmu-miR-105	23	47	52	30	56	91	44	55	37
mmu-miR-106a-3p	72	95	92	73	89	63	26	124	104
mmu-miR-106a-5p	28	21	39	13	21	8	17	62	10
mmu-miR-106b-3p	5406	9307	10215	3673	2151	3393	2316	2769	3094
mmu-miR-106b-5p	293	435	495	138	127	181	157	151	185
mmu-miR-107-3p	15133	24757	32897	8512	7104	12661	6562	9732	8269
mmu-miR-107-5p	10	8	12	13	13	9	16	2	17
mmu-miR-10a-3p	393	543	839	138	191	294	166	227	236
mmu-miR-10a-5p	14342	22226	25585	9484	5794	10764	6604	9376	7696
mmu-miR-10b-3p	80	66	315	143	657	318	150	48	201
mmu-miR-10b-5p	51	78	79	77	47	134	64	68	102
mmu-miR-1187	58	81	97	24	48	56	32	37	14
mmu-miR-1188-3p	274	313	265	238	514	299	288	264	150
mmu-miR-1188-5p	148	65	49	20	15	35	8	30	37
mmu-miR-1190	377	597	561	799	686	1007	361	313	3950
mmu-miR-1191a	456	650	801	210	164	388	150	209	179
mmu-miR-1191b-3p	37	71	73	94	130	60	144	39	194
mmu-miR-1191b-5p	66	75	66	33	68	41	30	53	39
mmu-miR-1192	111	121	158	63	125	128	45	83	70
mmu-miR-1193-3p	24	36	58	54	62	239	24	38	14
mmu-miR-1193-5p	35	26	10	25	15	28	16	14	22
mmu-miR-1194	141	179	228	44	64	101	55	73	33
mmu-miR-1195	360	444	361	206	179	348	156	135	193
mmu-miR-1197-3p	157	221	295	138	234	327	407	164	131
mmu-miR-1197-5p	25	33	34	27	33	19	25	19	11
mmu-miR-1198-3p	125	154	183	105	135	192	257	130	170
mmu-miR-1198-5p	2655	4154	5063	3466	3882	2998	7035	3463	3312
mmu-miR-1199-3p	84	54	79	39	56	57	9	36	23
mmu-miR-1199-5p	567	338	483	268	252	329	191	293	459
mmu-miR-12178-3p	906	752	587	219	234	494	422	320	233
mmu-miR-12178-5p	174	104	73	58	129	197	93	89	95
mmu-miR-12179-5p	1833	121	121	42	323	95	65	86	63
mmu-miR-12180-3p	440	56	65	51	31	85	23	24	14
mmu-miR-12181-3p	109	131	166	75	69	74	125	76	87
mmu-miR-12181-5p	10	30	20	12	38	15	38	28	12
mmu-miR-12182-3p	20	46	88	24	37	49	31	42	13
mmu-miR-12182-5p	95	129	103	75	44	80	32	72	98
mmu-miR-12183-5p	54	98	61	80	87	83	71	118	69
mmu-miR-12184-3p	32	62	74	21	39	38	8	25	84
mmu-miR-12184-5p	19	22	16	24	21	39	9	52	33
mmu-miR-12185-3p	29	72	77	46	42	63	38	69	55
mmu-miR-12185-5p	237	153	206	134	140	138	254	234	100
mmu-miR-12186-3p	104	76	37	26	26	66	18	39	17
mmu-miR-12186-5p	19	71	34	28	58	33	25	12	8
mmu-miR-12187-3p	99	55	80	44	67	61	20	54	27
mmu-miR-12187-5p	72	80	69	67	137	381	94	57	19
mmu-miR-12188-3p	78	161	108	125	134	157	66	108	85
mmu-miR-12188-5p	876	332	266	116	183	166	110	137	69
mmu-miR-12189-3p	22	21	62	45	38	119	45	57	36
mmu-miR-12190-3p	9468	330	199	116	942	216	153	237	118
mmu-miR-12191-3p	85	86	44	64	38	52	18	62	36
mmu-miR-12191-5p	286	151	101	143	173	215	136	131	77
mmu-miR-12192-5p	613	883	1164	556	562	562	968	438	458
mmu-miR-12193-3p	30	70	80	38	40	76	11	27	21
mmu-miR-12193-5p	53	91	92	106	247	138	119	70	95
mmu-miR-12194-3p	79	119	93	32	35	34	13	88	23
mmu-miR-12195-3p	33	23	26	29	64	61	24	67	14
mmu-miR-12195-5p	6	14	14	8	10	12	5	5	0
mmu-miR-12196-3p	7	23	26	20	18	17	22	18	38
mmu-miR-12196-5p	75	99	98	54	75	63	55	38	75
mmu-miR-12197-3p	127	82	91	72	94	119	38	99	54
mmu-miR-12198-3p	77	29	36	40	37	42	16	20	38
mmu-miR-12199-3p	163	197	169	95	82	98	79	82	76
mmu-miR-122-3p	12	5	6	6	23	11	3	24	3
mmu-miR-122-5p	552	787	837	325	128	424	580	417	332
mmu-miR-12200-3p	29	47	75	13	52	53	15	53	18
mmu-miR-12200-5p	40	89	59	43	58	55	140	86	150
mmu-miR-12201-3p	105	35	41	43	66	320	86	47	52
mmu-miR-12201-5p	46	19	32	18	182	63	21	24	12
mmu-miR-12202-3p	89	131	148	50	66	92	117	108	52
mmu-miR-12202-5p	107	93	86	117	170	158	89	49	63
mmu-miR-12203-3p	137	125	124	71	75	140	69	85	196
mmu-miR-12203-5p	46	56	65	19	72	17	22	42	9
mmu-miR-12204-5p	120	150	150	237	131	112	66	107	61
mmu-miR-12205-3p	18	3	12	15	20	21	3	12	8
mmu-miR-12205-5p	70	50	91	83	98	138	31	79	61
mmu-miR-12206-5p	26	41	59	35	48	153	42	103	82
mmu-miR-1224-3p	228	286	372	107	105	200	164	145	149
mmu-miR-1224-5p	86	78	124	55	128	255	111	123	265
mmu-miR-122b-3p	39	53	45	21	27	50	49	47	28
mmu-miR-122b-5p	2	1	5	11	8	17	0	0	6
mmu-miR-1231-3p	42	82	98	34	76	33	68	29	26
mmu-miR-1231-5p	56	80	90	48	68	47	46	22	45
mmu-miR-124-3p	45	61	288	18	61	62	33	13	29
mmu-miR-124-5p	37	34	30	24	50	88	22	22	5
mmu-miR-1247-3p	77	113	52	37	202	112	103	64	31
mmu-miR-1247-5p	2235	983	603	599	582	655	466	524	982
mmu-miR-1249-3p	900	804	961	577	680	607	546	605	423
mmu-miR-1249-5p	315	177	197	162	149	395	90	180	148
mmu-miR-124b-3p	18	30	43	18	5	17	27	10	17
mmu-miR-1251-3p	114	83	136	61	133	110	41	41	23
mmu-miR-1251-5p	56	46	38	16	68	17	23	51	21
mmu-miR-1258-3p	200	300	456	261	412	305	615	479	226
mmu-miR-1258-5p	15371	1874	4882	2975	2458	3924	2654	2127	3126
mmu-miR-125a-3p	2008	2658	3707	1547	1243	1702	1377	1848	1414
mmu-miR-125a-5p	133226	220383	366743	167447	144658	179537	141419	205664	142624
mmu-miR-125b-1-3p	2369	4178	4988	1833	1739	2339	1917	2596	2388
mmu-miR-125b-2-3p	127	181	277	101	117	106	93	103	69
mmu-miR-125b-5p	409131	655316	1052365	382443	269457	403508	334653	455046	343710
mmu-miR-1264-3p	7	7	8	4	25	11	7	12	20
mmu-miR-1264-5p	4	4	8	8	11	11	0	4	2
mmu-miR-126a-3p	2627	3581	5606	1142	665	1637	955	1150	878
mmu-miR-126a-5p	718	956	1680	340	152	351	247	294	185
mmu-miR-126b-3p	77	70	106	49	49	78	29	32	14
mmu-miR-126b-5p	113	79	53	57	124	87	80	58	99
mmu-miR-127-3p	654	1041	1053	796	716	842	747	725	561
mmu-miR-127-5p	163	86	119	30	77	57	53	91	45
mmu-miR-1271-3p	17	44	68	12	69	26	32	48	7
mmu-miR-1271-5p	33	54	41	24	43	21	35	74	33
mmu-miR-128-1-5p	2924	139	117	58	82	61	55	99	56
mmu-miR-128-2-5p	42	64	87	93	325	130	31	48	21
mmu-miR-128-3p	5119	7131	14967	2059	1162	3009	1908	1911	1631
mmu-miR-129-1-3p	11	20	11	14	18	23	18	23	3
mmu-miR-129-2-3p	11	19	25	19	25	22	10	16	10
mmu-miR-129-5p	242	387	517	273	170	271	143	204	165
mmu-miR-1291	29	57	60	26	70	28	88	5	27
mmu-miR-1298-3p	35	41	9	43	39	27	100	33	37
mmu-miR-1298-5p	96	134	99	52	214	83	38	59	62
mmu-miR-129b-3p	70	152	109	29	105	118	133	81	83
mmu-miR-129b-5p	139	155	154	104	75	105	52	65	20
mmu-miR-1306-3p	177	305	284	127	155	161	166	98	161
mmu-miR-1306-5p	350	572	928	640	861	1002	693	1261	629
mmu-miR-130a-3p	4798	6652	9909	2719	1561	3340	2126	2753	2417
mmu-miR-130a-5p	75	143	162	68	60	105	48	61	85
mmu-miR-130b-3p	245	320	437	95	133	169	94	74	101
mmu-miR-130b-5p	99	164	192	92	198	510	283	168	166
mmu-miR-130c	19	11	71	83	43	76	21	48	123
mmu-miR-132-3p	191	221	402	70	94	112	90	149	90
mmu-miR-132-5p	49	103	143	53	73	60	54	56	56
mmu-miR-133a-3p	62	35	41	48	21	37	13	25	14
mmu-miR-133a-5p	12	24	55	26	28	27	15	30	46
mmu-miR-133b-3p	44	46	48	38	15	38	22	27	13
mmu-miR-133b-5p	28	34	27	10	26	23	21	41	21
mmu-miR-133c	35	32	67	57	92	70	31	65	26
mmu-miR-134-3p	86	113	97	37	67	44	56	74	37
mmu-miR-134-5p	63	91	84	98	117	232	139	134	176
mmu-miR-135a-1-3p	234	278	216	173	249	134	197	100	183
mmu-miR-135a-2-3p	15	41	21	18	38	16	6	39	16
mmu-miR-135a-5p	46	47	91	30	10	84	13	23	14
mmu-miR-135b-3p	14	23	21	11	13	26	11	19	3
mmu-miR-135b-5p	38	48	47	35	41	27	27	25	27
mmu-miR-136-3p	5	29	94	28	10	10	8	19	15
mmu-miR-136-5p	17	35	53	13	43	28	31	2	11
mmu-miR-137-3p	65	129	572	72	132	173	97	48	110
mmu-miR-137-5p	29	67	39	20	41	305	27	79	78
mmu-miR-138-1-3p	19	77	56	48	103	61	53	140	254
mmu-miR-138-2-3p	261	303	342	242	361	239	249	204	191
mmu-miR-138-5p	87	136	410	36	47	113	28	63	45
mmu-miR-139-3p	524	783	358	423	264	410	242	401	310
mmu-miR-139-5p	173	240	221	102	73	98	132	123	101
mmu-miR-140-3p	8663	12625	17896	4246	3262	5975	2984	4297	4269
mmu-miR-140-5p	1250	1672	2232	609	539	763	641	734	559
mmu-miR-141-3p	13	33	36	21	40	89	5	11	10
mmu-miR-141-5p	30	59	43	14	66	57	13	26	44
mmu-miR-142a-3p	285	324	308	298	146	223	159	201	129
mmu-miR-142a-5p	36	41	27	11	29	30	16	25	14
mmu-miR-142b	0	5	0	0	9	0	1	0	0
mmu-miR-143-3p	72975	106137	143772	33763	24336	40332	33754	42559	39784
mmu-miR-143-5p	909	1159	1304	396	263	600	344	442	488
mmu-miR-144-3p	20	23	11	27	0	10	15	5	11
mmu-miR-144-5p	20	17	13	16	34	9	17	4	39
mmu-miR-145a-3p	160	190	238	64	53	65	68	88	53
mmu-miR-145a-5p	3662	5625	6458	2932	1637	2854	2819	3810	2979
mmu-miR-145b	71	86	83	76	70	63	50	91	57
mmu-miR-146a-3p	26	18	25	28	3	34	7	19	20
mmu-miR-146a-5p	7460	11054	13450	3428	2110	4544	3215	4018	3409
mmu-miR-146b-3p	55	59	74	16	49	47	38	28	18
mmu-miR-146b-5p	5316	8302	10329	1519	941	1894	1525	2323	1942
mmu-miR-147-3p	9	33	19	21	29	17	15	7	6
mmu-miR-147-5p	18	35	102	14	30	40	23	35	16
mmu-miR-148a-3p	5827	7049	8901	2737	1934	3462	2605	2540	2605
mmu-miR-148a-5p	376	928	687	1002	1470	1447	886	869	426
mmu-miR-148b-3p	7759	11047	13637	2870	2390	4473	2553	3085	2638
mmu-miR-148b-5p	142	270	393	122	66	155	64	105	95
mmu-miR-149-3p	766	899	1113	835	1168	1386	943	1571	1427
mmu-miR-149-5p	4698	7193	9319	3490	2616	3622	2806	3642	3071
mmu-miR-150-3p	192	86	54	108	84	64	41	60	73
mmu-miR-150-5p	150	187	338	133	191	201	161	156	113
mmu-miR-151-3p	4570	8261	10510	4016	3230	4138	3107	4488	4058
mmu-miR-151-5p	1892	2500	3675	970	582	1174	954	1220	1050
mmu-miR-152-3p	8992	11990	15460	3867	2734	5488	2990	4157	3165
mmu-miR-152-5p	196	178	174	52	99	128	110	108	65
mmu-miR-153-3p	10	30	32	4	21	18	3	15	8
mmu-miR-153-5p	15	34	12	27	11	10	20	18	4
mmu-miR-154-3p	14	3	8	30	23	11	16	2	6
mmu-miR-154-5p	20	34	75	41	72	113	9	27	85
mmu-miR-155-3p	27	49	49	10	51	24	33	40	22
mmu-miR-155-5p	62645	92356	112672	22519	15218	27549	24322	31411	28608
mmu-miR-15a-3p	11	17	24	4	30	24	2	14	3
mmu-miR-15a-5p	944	1312	1586	484	440	583	499	555	458
mmu-miR-15b-3p	1492	2076	2499	551	421	759	507	581	467
mmu-miR-15b-5p	7409	10839	14421	3742	2871	4874	2948	4667	3604
mmu-miR-16-1-3p	113	158	176	49	32	71	53	51	37
mmu-miR-16-2-3p	347	528	616	195	125	226	144	204	187
mmu-miR-16-5p	403057	568703	710530	211527	123308	227664	174452	215725	167558
mmu-miR-1668	115	94	97	74	84	103	27	68	59
mmu-miR-17-3p	494	881	1092	391	296	475	298	457	408
mmu-miR-17-5p	1370	1806	2655	698	404	818	931	925	955
mmu-miR-181a-1-3p	150	261	247	81	70	149	87	81	71
mmu-miR-181a-2-3p	534	751	1038	609	509	777	483	785	582
mmu-miR-181a-5p	1229	1818	2103	681	540	824	423	616	615
mmu-miR-181b-1-3p	20	38	42	27	21	41	31	33	10
mmu-miR-181b-2-3p	40	76	116	38	60	43	87	42	59
mmu-miR-181b-5p	1167	1856	1803	762	492	1023	593	736	688
mmu-miR-181c-3p	39	112	119	21	51	71	43	40	58
mmu-miR-181c-5p	133	164	120	55	70	68	62	71	89
mmu-miR-181d-3p	54	112	65	82	54	69	59	89	53
mmu-miR-181d-5p	129	181	156	74	70	96	84	86	47
mmu-miR-182-3p	49	98	130	30	37	40	63	46	36
mmu-miR-182-5p	60804	86683	110662	26289	17307	32319	17304	23695	22173
mmu-miR-183-3p	114	230	200	74	73	108	55	82	101
mmu-miR-183-5p	44588	65590	84836	19632	13369	24297	14994	17983	17698
mmu-miR-1839-3p	148	60	222	92	93	185	81	134	196
mmu-miR-1839-5p	711	1127	1109	346	242	403	233	321	256
mmu-miR-184-3p	110	282	70	35	66	78	51	44	51
mmu-miR-184-5p	36	33	34	26	48	31	37	46	9
mmu-miR-1843a-3p	108	137	198	62	84	76	37	102	48
mmu-miR-1843a-5p	63	71	87	33	21	37	27	27	24
mmu-miR-1843b-3p	48	77	104	31	72	64	43	29	27
mmu-miR-1843b-5p	56	95	69	24	21	42	25	33	26
mmu-miR-185-3p	566	804	959	542	718	1511	393	352	407
mmu-miR-185-5p	3318	5068	6826	1304	1098	2055	1047	1773	1588
mmu-miR-186-3p	452	540	696	233	236	495	229	289	224
mmu-miR-186-5p	12166	17492	19928	5074	3208	6334	3862	4537	4279
mmu-miR-187-3p	216	306	447	159	109	823	108	192	226
mmu-miR-187-5p	126	74	79	46	100	211	79	60	47
mmu-miR-188-3p	63	74	25	24	37	41	8	86	106
mmu-miR-188-5p	80	91	119	14	47	41	21	42	21
mmu-miR-1892	175	137	119	76	228	144	98	199	50
mmu-miR-1893	539	236	124	164	278	291	89	283	121
mmu-miR-1894-3p	3549	196	240	175	205	239	223	177	120
mmu-miR-1894-5p	169	139	144	166	225	164	114	180	121
mmu-miR-1895	1092	1203	1508	737	441	663	977	750	637
mmu-miR-1896	48	45	18	34	24	35	12	38	12
mmu-miR-1897-3p	49	43	43	55	170	61	47	30	23
mmu-miR-1897-5p	893	283	204	168	234	302	114	164	142
mmu-miR-1898	121	162	170	70	182	114	71	144	45
mmu-miR-1899	100	55	46	32	64	46	41	21	38
mmu-miR-18a-3p	201	335	386	170	106	151	132	152	124
mmu-miR-18a-5p	1023	1609	2176	468	434	611	445	679	667
mmu-miR-18b-3p	9	32	15	16	20	15	8	3	39
mmu-miR-18b-5p	8	28	17	1	8	16	13	31	8
mmu-miR-1900	190	148	182	84	82	119	58	89	112
mmu-miR-1901	161	71	75	87	188	147	102	92	82
mmu-miR-1902	72	125	96	113	69	69	115	81	46
mmu-miR-1903	1086	1286	1926	784	466	1298	873	678	1003
mmu-miR-1904	337	372	198	177	184	383	171	180	156
mmu-miR-1905	163	88	64	43	78	67	14	35	29
mmu-miR-1906	35	87	46	8	41	28	0	45	29
mmu-miR-1907	92	61	77	42	38	88	28	45	43
mmu-miR-190a-3p	5	14	19	0	8	41	8	22	9
mmu-miR-190a-5p	363	507	585	162	170	278	193	173	101
mmu-miR-190b-3p	29	58	75	68	91	135	58	30	82
mmu-miR-190b-5p	197	320	313	142	169	182	155	185	73
mmu-miR-191-3p	74	144	191	88	74	94	87	90	58
mmu-miR-191-5p	69113	103401	139255	49212	29000	56329	38488	47739	41476
mmu-miR-1911-3p	116	131	103	126	160	122	166	151	101
mmu-miR-1911-5p	126	65	179	65	123	73	50	20	62
mmu-miR-1912-3p	46	82	30	15	97	60	58	42	28
mmu-miR-1912-5p	46	49	46	24	55	30	43	49	15
mmu-miR-192-3p	40	57	34	40	26	34	30	32	8
mmu-miR-192-5p	1146	1581	2137	506	346	667	373	515	435
mmu-miR-1927	103	104	166	87	216	185	188	197	75
mmu-miR-1928	5	32	29	11	21	18	3	7	19
mmu-miR-1929-3p	125	153	202	140	213	304	53	81	97
mmu-miR-1929-5p	38	24	36	7	24	26	10	40	10
mmu-miR-1930-3p	41	77	80	50	112	86	53	22	60
mmu-miR-1930-5p	29	29	29	14	20	32	15	21	34
mmu-miR-1931	86	116	124	56	80	112	60	77	90
mmu-miR-1932	1294	151	100	93	82	159	74	52	50
mmu-miR-1933-3p	90	109	126	112	231	106	172	97	168
mmu-miR-1933-5p	182	91	43	30	33	29	12	34	9
mmu-miR-1934-3p	688	301	192	149	228	192	110	215	145
mmu-miR-1934-5p	591	469	474	288	319	417	257	423	280
mmu-miR-1936	168	158	144	116	192	215	93	109	162
mmu-miR-1938	60	93	97	52	128	61	45	67	43
mmu-miR-193a-3p	45	35	42	12	30	37	36	29	41
mmu-miR-193a-5p	387	726	878	460	335	516	370	506	480
mmu-miR-193b-3p	52	125	70	48	66	61	30	115	65
mmu-miR-193b-5p	199	162	128	97	119	241	85	180	69
mmu-miR-194-1-3p	56	62	36	31	58	89	38	8	25
mmu-miR-194-2-3p	62	90	91	86	62	70	67	70	39
mmu-miR-194-5p	501	764	893	253	174	419	179	210	262
mmu-miR-1941-3p	28	40	48	33	14	34	18	6	53
mmu-miR-1941-5p	875	1559	1920	882	777	1048	861	1285	777
mmu-miR-1942	15	49	23	0	9	25	4	18	26
mmu-miR-1943-3p	129	161	147	102	97	100	53	80	68
mmu-miR-1943-5p	574	898	1116	423	449	656	371	416	414
mmu-miR-1945	219	214	177	114	165	119	168	160	100
mmu-miR-1946a	67	52	44	46	39	53	14	48	32
mmu-miR-1946b	84	76	90	33	104	117	45	51	67
mmu-miR-1947-3p	85	112	104	101	88	120	123	187	66
mmu-miR-1947-5p	101	199	149	65	60	88	75	74	74
mmu-miR-1948-3p	64	74	80	61	43	50	1	41	19
mmu-miR-1948-5p	4	11	22	9	28	26	13	23	44
mmu-miR-1949	98	122	113	125	192	136	81	98	80
mmu-miR-1950	1527	760	552	324	220	134	105	118	76
mmu-miR-1951	59	90	54	61	77	72	40	46	29
mmu-miR-1952	590	86	129	109	306	187	112	169	84
mmu-miR-1953	140	197	240	86	180	203	86	81	73
mmu-miR-1954	27	36	28	3	28	30	6	10	16
mmu-miR-1955-3p	76	59	76	33	53	135	25	30	26
mmu-miR-1955-5p	179	76	66	40	89	62	35	66	39
mmu-miR-1956	439	221	335	465	903	1404	215	249	542
mmu-miR-1958	43	70	56	26	62	32	18	34	31
mmu-miR-195a-3p	170	219	270	45	52	64	44	73	64
mmu-miR-195a-5p	1387	1961	2483	373	253	437	237	429	312
mmu-miR-195b	10	13	26	8	65	24	6	15	13
mmu-miR-1960	20	57	22	19	15	30	20	20	21
mmu-miR-1961	14	26	36	12	9	11	0	20	0
mmu-miR-1962	109	74	67	48	90	104	46	78	48
mmu-miR-1963	45	40	37	22	28	12	7	19	61
mmu-miR-1964-3p	102	152	203	80	84	145	79	156	94
mmu-miR-1964-5p	25	41	30	8	26	45	21	38	25
mmu-miR-1966-3p	9293	327	243	297	359	490	259	194	235
mmu-miR-1966-5p	1084	2132	148	472	147	70	53	1891	213
mmu-miR-1967	250	473	339	214	217	243	182	379	264
mmu-miR-1968-3p	41	51	70	17	29	27	4	53	11
mmu-miR-1968-5p	368	134	122	64	75	30	19	30	45
mmu-miR-1969	30	17	39	16	27	30	6	16	28
mmu-miR-196a-1-3p	106	110	122	83	72	76	71	51	73
mmu-miR-196a-2-3p	71	101	117	39	45	62	28	43	51
mmu-miR-196a-5p	71916	99740	127359	37824	24874	46064	40047	42168	32712
mmu-miR-196b-3p	43	49	79	41	91	73	74	19	29
mmu-miR-196b-5p	7110	9555	12487	4204	2761	4468	3925	4271	3973
mmu-miR-1970	190	88	83	75	83	69	72	63	46
mmu-miR-1970b-5p	34	54	42	27	263	155	39	11	26
mmu-miR-1970c-3p	148	62	46	48	114	214	42	45	41
mmu-miR-1970c-5p	46	57	62	49	43	47	18	42	25
mmu-miR-1971	73	74	84	73	80	64	74	72	58
mmu-miR-1981-3p	176	233	312	146	204	176	113	119	78
mmu-miR-1981-5p	1097	1714	2379	1301	1135	1231	1360	1478	1036
mmu-miR-1982-3p	63	44	65	37	45	65	30	42	24
mmu-miR-1982-5p	84	153	215	83	281	111	89	89	67
mmu-miR-1983	1171	1674	2242	751	828	757	2329	853	687
mmu-miR-199a-3p	27696	36856	47397	13084	8893	16921	11127	13132	10008
mmu-miR-199a-5p	2597	3318	4119	1130	760	1585	923	1222	871
mmu-miR-199b-3p	27577	36602	47288	13248	8881	16848	10850	13239	9927
mmu-miR-199b-5p	85	121	86	17	33	26	25	37	18
mmu-miR-19a-3p	707	1088	1669	323	219	485	274	416	365
mmu-miR-19a-5p	3	13	9	8	9	47	8	5	3
mmu-miR-19b-1-5p	38	68	48	46	26	25	118	28	40
mmu-miR-19b-2-5p	44	86	74	48	155	123	81	63	49
mmu-miR-19b-3p	3994	5256	6941	1532	1142	2228	948	1600	1476
mmu-miR-1a-1-5p	11	20	9	4	8	10	9	7	9
mmu-miR-1a-2-5p	2	12	0	5	5	12	4	6	1
mmu-miR-1a-3p	10	4	48	0	6	46	4	5	2
mmu-miR-1b-3p	3	19	21	10	9	63	20	12	9
mmu-miR-1b-5p	48	123	70	117	212	73	67	62	49
mmu-miR-200a-3p	30	61	21	10	18	14	13	12	40
mmu-miR-200a-5p	53	48	30	35	68	55	47	43	29
mmu-miR-200b-3p	22	32	48	13	22	26	8	31	25
mmu-miR-200b-5p	13	12	19	12	34	5	24	28	11
mmu-miR-200c-3p	59	105	78	43	119	54	24	35	37
mmu-miR-200c-5p	47	38	33	30	65	28	42	56	11
mmu-miR-201-3p	18	20	16	13	39	9	6	10	12
mmu-miR-201-5p	33	19	33	34	89	78	101	72	27
mmu-miR-202-3p	102	174	205	106	255	148	95	71	90
mmu-miR-202-5p	3	6	5	1	10	7	6	3	3
mmu-miR-203-3p	430	464	622	148	111	195	118	227	129
mmu-miR-203-5p	34	76	79	106	86	136	88	85	33
mmu-miR-203b-3p	25	6	28	20	65	17	2	38	30
mmu-miR-203b-5p	35	33	67	20	64	30	16	10	19
mmu-miR-204-3p	342	57	45	22	68	64	9	32	24
mmu-miR-204-5p	30	31	75	45	39	37	19	21	13
mmu-miR-205-3p	48	55	54	75	68	65	36	47	21
mmu-miR-205-5p	3160	157	213	96	149	127	114	114	173
mmu-miR-206-3p	15404	21246	29725	8981	5362	11782	7418	9509	6738
mmu-miR-206-5p	21	33	44	6	27	48	30	16	4
mmu-miR-207	189	236	284	136	186	153	139	114	84
mmu-miR-208a-3p	23	39	92	39	58	39	37	26	14
mmu-miR-208a-5p	97	121	106	110	155	72	148	37	84
mmu-miR-208b-3p	19	60	20	21	65	41	29	39	70
mmu-miR-208b-5p	28	45	23	19	20	18	22	4	17
mmu-miR-20a-3p	73	111	142	84	87	143	59	56	61
mmu-miR-20a-5p	5789	9384	12099	2630	2074	3042	2419	3982	2928
mmu-miR-20b-3p	4	20	29	21	10	37	19	19	16
mmu-miR-20b-5p	26	46	51	30	27	42	22	28	13
mmu-miR-210-3p	10508	14583	15384	4199	2992	4832	937	1486	1345
mmu-miR-210-5p	208	390	654	170	315	288	105	83	75
mmu-miR-211-3p	174	154	134	85	113	143	54	79	27
mmu-miR-211-5p	157	246	345	144	189	267	101	139	164
mmu-miR-212-3p	64	62	73	30	51	63	15	57	34
mmu-miR-212-5p	34	64	88	79	66	74	45	47	51
mmu-miR-2136	81	43	86	85	158	167	104	107	45
mmu-miR-2137	27498	7635	6573	4170	5967	6620	3665	6023	2327
mmu-miR-2139	210	239	190	139	143	234	70	75	63
mmu-miR-214-3p	1021	1824	1880	814	741	864	624	934	1056
mmu-miR-214-5p	151	249	340	129	102	149	46	137	76
mmu-miR-215-3p	10	43	22	27	26	7	7	10	5
mmu-miR-215-5p	7	18	10	13	20	32	10	9	6
mmu-miR-216a-3p	75	133	176	69	59	54	94	73	64
mmu-miR-216a-5p	155	226	327	125	86	170	102	144	162
mmu-miR-216b-3p	15	18	14	8	20	12	18	10	3
mmu-miR-216b-5p	11	23	21	14	32	25	19	29	17
mmu-miR-216c-3p	33	59	31	22	48	25	52	54	88
mmu-miR-216c-5p	14	39	112	10	16	9	6	20	14
mmu-miR-217-3p	6	23	39	16	54	49	10	19	12
mmu-miR-217-5p	305	344	220	107	110	87	128	125	115
mmu-miR-218-1-3p	143	252	98	98	69	110	99	48	33
mmu-miR-218-2-3p	350	240	168	104	216	240	53	82	78
mmu-miR-218-5p	6283	9234	12225	1555	1227	2366	1935	2349	1910
mmu-miR-2183	1138	256	195	266	486	252	212	304	266
mmu-miR-219a-1-3p	62	79	65	19	34	59	30	41	41
mmu-miR-219a-2-3p	45	53	318	13	25	49	20	36	6
mmu-miR-219a-5p	141	201	179	60	58	36	66	44	37
mmu-miR-219b-3p	2	6	5	9	5	20	13	2	5
mmu-miR-219b-5p	56	78	67	22	54	48	64	70	106
mmu-miR-219c-3p	14	19	11	12	4	4	1	6	14
mmu-miR-219c-5p	46	80	44	21	27	30	22	25	13
mmu-miR-21a-3p	431	493	859	131	162	202	175	215	174
mmu-miR-21a-5p	160892	239373	291397	64716	49453	78382	51630	70085	60242
mmu-miR-21b	8758	11705	15930	3118	2301	3744	2614	3525	3137
mmu-miR-21c	56	94	72	32	44	43	57	67	60
mmu-miR-22-3p	3032	5062	5711	1662	1305	2342	1324	2077	2053
mmu-miR-22-5p	290	209	253	45	119	138	87	110	223
mmu-miR-221-3p	36638	57756	63349	16052	11957	20242	12649	16553	13528
mmu-miR-221-5p	331	649	790	198	183	292	139	209	246
mmu-miR-222-3p	7336	10813	14083	3111	2523	4475	2768	3954	3488
mmu-miR-222-5p	1340	718	921	158	159	285	181	248	194
mmu-miR-223-3p	198	331	265	239	202	267	147	149	147
mmu-miR-223-5p	7	25	15	16	18	22	14	23	17
mmu-miR-224-3p	12	18	40	8	23	12	18	19	2
mmu-miR-224-5p	245	438	421	271	196	215	179	208	155
mmu-miR-23a-3p	28082	41671	48362	12887	8774	16845	9833	14886	12359
mmu-miR-23a-5p	620	386	415	244	317	551	273	294	927
mmu-miR-23b-3p	7038	11088	12908	3288	2505	4472	2633	3784	3347
mmu-miR-23b-5p	142	161	143	84	61	108	79	161	101
mmu-miR-24-1-5p	22	45	20	61	43	67	30	47	398
mmu-miR-24-2-5p	27	24	38	29	61	70	47	28	32
mmu-miR-24-3p	22786	34425	40707	11843	7433	14204	9959	14418	12110
mmu-miR-25-3p	85025	117399	155911	50548	28077	56114	37568	43189	38131
mmu-miR-25-5p	1736	2856	3746	1851	1562	2270	1918	2473	2333
mmu-miR-26a-1-3p	76	87	137	29	41	60	36	74	32
mmu-miR-26a-2-3p	103	186	219	129	183	156	65	147	151
mmu-miR-26a-5p	32216	49323	60587	12842	9498	16002	10270	15276	13615
mmu-miR-26b-3p	94	123	166	100	75	164	88	51	78
mmu-miR-26b-5p	45218	64024	88626	18841	14538	26739	16200	23248	16644
mmu-miR-27a-3p	67	97	109	22	8	33	46	41	30
mmu-miR-27a-5p	441	812	992	238	274	491	165	309	277
mmu-miR-27b-3p	15944	21890	31798	6758	4890	8779	7518	8422	7099
mmu-miR-27b-5p	80	76	72	34	28	57	36	56	40
mmu-miR-2861	417	441	281	199	212	272	150	149	101
mmu-miR-28a-3p	9260	13510	21172	6123	4104	8511	5395	6651	5094
mmu-miR-28a-5p	153	194	193	54	37	113	117	72	227
mmu-miR-28b	51	28	56	42	154	201	39	80	42
mmu-miR-28c	120	118	145	32	30	84	103	51	78
mmu-miR-290a-3p	7	22	0	4	14	22	12	6	5
mmu-miR-290a-5p	23	18	8	6	20	10	4	22	1
mmu-miR-290b-3p	10	13	24	5	24	44	0	8	8
mmu-miR-290b-5p	0	14	1	2	3	11	4	16	9
mmu-miR-291a-3p	32	14	27	20	35	15	12	10	39
mmu-miR-291a-5p	22	45	16	11	19	13	24	9	24
mmu-miR-291b-3p	15	35	16	34	52	40	28	27	27
mmu-miR-291b-5p	49	27	25	12	24	17	21	19	34
mmu-miR-292a-3p	60	80	109	69	123	72	128	54	119
mmu-miR-292a-5p	23	44	30	20	23	36	20	45	6
mmu-miR-292b-3p	88	97	36	30	120	88	47	24	63
mmu-miR-292b-5p	19	25	40	38	30	6	33	16	5
mmu-miR-293-3p	12	42	57	18	28	31	17	12	9
mmu-miR-293-5p	99	25	37	32	44	161	185	92	98
mmu-miR-294-3p	77	71	112	60	175	143	75	67	75
mmu-miR-294-5p	7	15	21	0	22	5	0	4	2
mmu-miR-295-3p	16	43	46	19	75	77	28	20	55
mmu-miR-295-5p	104	170	136	220	253	157	240	115	86
mmu-miR-296-3p	3765	5213	9113	3272	3653	5486	2372	4197	3280
mmu-miR-296-5p	552	810	1155	766	819	557	695	902	823
mmu-miR-297a-3p	8	17	2	10	3	7	2	25	4
mmu-miR-297a-5p	2	8	1	2	2	8	0	13	7
mmu-miR-297b-3p	5	28	7	13	5	10	1	14	3
mmu-miR-297b-5p	10	4	2	3	1	15	8	7	1
mmu-miR-297c-3p	3	25	12	14	3	8	3	25	3
mmu-miR-297c-5p	1	7	0	1	2	0	2	1	0
mmu-miR-298-3p	84	101	96	71	74	84	73	38	52
mmu-miR-298-5p	9006	13648	20362	6608	5741	9174	5202	7568	5545
mmu-miR-299a-3p	15	19	14	9	14	30	12	7	16
mmu-miR-299a-5p	13	22	24	11	36	47	11	11	61
mmu-miR-299b-3p	0	4	3	0	1	3	1	0	6
mmu-miR-299b-5p	20	14	19	7	15	38	6	6	52
mmu-miR-29a-3p	76203	97438	100206	27312	13712	27205	16860	20669	20623
mmu-miR-29a-5p	174	321	312	83	204	160	90	125	76
mmu-miR-29b-1-5p	229	418	586	187	162	359	240	342	169
mmu-miR-29b-2-5p	356	84	88	56	243	70	38	75	48
mmu-miR-29b-3p	7477	9880	14665	3183	2646	4630	2861	4723	2744
mmu-miR-29c-3p	1706	2201	3396	567	352	690	422	508	470
mmu-miR-29c-5p	182	133	135	62	67	108	65	58	78
mmu-miR-300-3p	74	54	97	25	33	66	42	46	37
mmu-miR-300-5p	20	28	25	39	51	57	21	19	9
mmu-miR-301a-3p	2863	3783	4546	1095	963	1479	979	1258	1044
mmu-miR-301a-5p	410	575	869	173	118	209	158	196	108
mmu-miR-301b-3p	77	107	103	41	83	28	27	38	13
mmu-miR-301b-5p	14	31	25	13	7	29	1	2	26
mmu-miR-302a-3p	12	28	14	17	23	62	8	7	28
mmu-miR-302a-5p	37	71	70	129	103	76	51	85	27
mmu-miR-302b-3p	9	14	9	18	24	45	15	38	15
mmu-miR-302b-5p	36	34	57	29	36	60	42	28	37
mmu-miR-302c-3p	25	30	26	11	23	627	5	14	5
mmu-miR-302c-5p	10	11	4	7	3	72	20	1	6
mmu-miR-302d-3p	4	16	12	18	53	10	36	24	7
mmu-miR-302d-5p	20	17	7	1	20	6	5	24	1
mmu-miR-3057-3p	125	159	136	148	245	129	160	149	97
mmu-miR-3057-5p	373	635	680	270	216	348	310	274	278
mmu-miR-3058-3p	1634	693	671	326	299	572	231	352	360
mmu-miR-3058-5p	61	80	74	59	53	77	37	57	164
mmu-miR-3059-3p	72	64	63	34	50	44	88	52	60
mmu-miR-3059-5p	37	47	51	38	22	28	16	43	20
mmu-miR-3060-3p	88	90	146	56	56	42	71	65	76
mmu-miR-3060-5p	53	37	24	15	30	31	20	9	14
mmu-miR-3061-3p	38	25	62	19	21	27	45	70	23
mmu-miR-3061-5p	88	60	47	37	69	47	31	44	26
mmu-miR-3062-3p	330	36	31	35	56	55	28	42	5
mmu-miR-3062-5p	43	91	70	35	49	57	25	46	34
mmu-miR-3063-3p	294	421	362	405	701	294	475	264	210
mmu-miR-3063-5p	98	30	57	4	29	40	15	31	25
mmu-miR-3064-3p	38	46	111	145	98	113	114	62	43
mmu-miR-3064-5p	61	113	94	62	58	90	37	47	20
mmu-miR-3065-3p	46	39	46	37	55	93	28	37	14
mmu-miR-3065-5p	36	45	53	29	80	47	4	8	10
mmu-miR-3066-3p	114	155	113	47	61	45	35	79	46
mmu-miR-3066-5p	261	424	651	321	560	468	562	441	269
mmu-miR-3067-3p	471	118	86	106	77	235	63	49	256
mmu-miR-3067-5p	120	196	122	143	216	231	65	164	118
mmu-miR-3068-3p	206	381	531	254	314	1481	326	589	348
mmu-miR-3068-5p	403	505	628	137	156	237	213	106	172
mmu-miR-3069-3p	41	55	79	55	112	109	99	34	122
mmu-miR-3069-5p	16	48	26	10	56	897	35	46	10
mmu-miR-3070-2-3p	117	39	93	39	406	56	29	35	39
mmu-miR-3070-3p	126	58	73	61	87	149	17	21	19
mmu-miR-3070-5p	88	96	87	49	67	49	24	67	41
mmu-miR-3071-3p	5	19	16	18	12	12	20	7	2
mmu-miR-3071-5p	414	660	1125	674	1092	811	2033	677	581
mmu-miR-3072-3p	94	120	44	76	236	307	28	78	26
mmu-miR-3072-5p	268	339	251	398	452	679	606	858	539
mmu-miR-3073a-3p	7	21	9	1	28	29	12	34	0
mmu-miR-3073a-5p	55	33	8	16	44	29	11	15	6
mmu-miR-3073b-3p	23	25	8	6	7	14	0	13	6
mmu-miR-3073b-5p	27	36	49	5	10	5	9	24	13
mmu-miR-3074-1-3p	8	18	42	15	18	5	0	1	9
mmu-miR-3074-2-3p	7	13	22	6	3	18	11	4	5
mmu-miR-3074-5p	464	743	884	263	155	305	239	312	288
mmu-miR-3075-3p	46	57	23	31	112	27	31	35	44
mmu-miR-3075-5p	57	50	62	22	35	88	27	79	51
mmu-miR-3076-3p	122	216	149	84	100	142	77	94	131
mmu-miR-3076-5p	107	108	108	41	84	91	44	38	46
mmu-miR-3077-3p	154	155	122	69	239	380	116	99	111
mmu-miR-3077-5p	410	210	115	417	219	242	58	137	356
mmu-miR-3078-3p	46	41	58	60	50	45	53	58	45
mmu-miR-3078-5p	16	7	6	9	28	14	8	31	10
mmu-miR-3079-3p	44	32	30	25	20	14	8	28	12
mmu-miR-3079-5p	326	408	399	222	412	303	353	329	199
mmu-miR-3080-3p	93	58	58	42	75	45	29	61	672
mmu-miR-3080-5p	211	265	124	149	108	184	81	78	58
mmu-miR-3081-3p	155	182	149	75	56	103	34	68	68
mmu-miR-3081-5p	75	64	72	39	159	276	82	64	28
mmu-miR-3082-3p	44	19	45	8	15	14	7	19	9
mmu-miR-3082-5p	51	60	39	30	14	88	11	28	14
mmu-miR-3083-3p	30	30	34	40	65	43	30	38	54
mmu-miR-3083-5p	9	3	7	3	13	4	4	16	17
mmu-miR-3083b-3p	14	14	10	15	55	39	11	9	51
mmu-miR-3083b-5p	12	8	22	8	30	94	0	0	4
mmu-miR-3084-3p	1180	110	68	70	41	65	31	45	46
mmu-miR-3084-5p	45	37	43	45	69	124	38	64	30
mmu-miR-3085-3p	38	50	13	28	20	25	19	20	7
mmu-miR-3085-5p	212	197	190	152	278	265	170	161	146
mmu-miR-3086-3p	25	53	29	33	54	42	10	18	9
mmu-miR-3086-5p	3	2	16	7	7	16	2	4	3
mmu-miR-3087-3p	36	50	22	6	31	30	26	34	1
mmu-miR-3087-5p	91	54	61	24	48	58	19	34	23
mmu-miR-3088-3p	51	94	50	31	25	18	1	32	36
mmu-miR-3088-5p	38	89	61	51	106	125	47	46	76
mmu-miR-3089-3p	71	60	65	42	18	69	27	69	91
mmu-miR-3089-5p	81	67	38	32	31	52	27	21	21
mmu-miR-3090-3p	23	42	21	25	22	13	26	29	7
mmu-miR-3090-5p	285	373	435	235	311	438	507	202	294
mmu-miR-3091-3p	379	49	55	20	68	33	38	54	38
mmu-miR-3091-5p	60	35	52	72	106	71	27	33	28
mmu-miR-3092-3p	68	53	32	30	45	47	15	27	11
mmu-miR-3092-5p	32	21	29	17	18	41	10	27	15
mmu-miR-3093-3p	154	74	69	51	141	151	35	67	74
mmu-miR-3093-5p	164	162	145	115	229	235	205	138	117
mmu-miR-3094-3p	8	11	10	0	16	1	15	9	1
mmu-miR-3094-5p	8	33	30	30	11	94	30	8	14
mmu-miR-3095-3p	376	185	163	94	74	117	94	56	143
mmu-miR-3095-5p	13	20	36	3	37	26	11	17	7
mmu-miR-3097-3p	78	122	167	208	257	264	244	133	215
mmu-miR-3097-5p	244	268	440	329	674	1589	430	351	451
mmu-miR-3098-3p	28	41	62	26	73	116	31	77	49
mmu-miR-3098-5p	141	169	178	105	157	757	110	120	85
mmu-miR-3099-3p	68	77	74	32	64	90	44	44	22
mmu-miR-3099-5p	84	181	104	88	223	115	83	89	91
mmu-miR-30a-3p	5825	8700	11981	2918	2028	4064	2969	3857	2542
mmu-miR-30a-5p	49121	77784	94590	19953	14446	24172	15430	21312	22484
mmu-miR-30b-3p	811	284	437	229	298	299	221	271	301
mmu-miR-30b-5p	3449	3082	3482	650	6116	1025	610	676	664
mmu-miR-30c-1-3p	420	164	238	119	91	169	121	149	96
mmu-miR-30c-2-3p	939	1618	2038	490	458	732	360	532	587
mmu-miR-30c-5p	12132	17406	20727	4835	2923	6048	3923	5724	4755
mmu-miR-30d-3p	62	90	97	43	85	81	52	33	27
mmu-miR-30d-5p	50755	84237	105518	35952	23948	34463	24956	34210	33739
mmu-miR-30e-3p	1207	1641	2485	553	414	547	495	645	414
mmu-miR-30e-5p	13074	18292	24885	5170	4257	6717	3909	5289	5456
mmu-miR-30f	70	104	131	30	54	63	46	43	29
mmu-miR-31-3p	451	649	658	162	124	248	159	198	141
mmu-miR-31-5p	58191	91048	117277	24168	19961	35305	15027	26785	23999
mmu-miR-3100-3p	130	223	90	86	84	101	53	73	56
mmu-miR-3100-5p	188	201	132	151	267	163	104	129	135
mmu-miR-3101-3p	43	69	62	38	34	14	35	59	18
mmu-miR-3101-5p	15	34	63	25	54	29	13	34	27
mmu-miR-3102-3p	14150	510	540	261	176	294	145	288	269
mmu-miR-3102-3p.2-3p	140	178	174	111	250	163	154	198	136
mmu-miR-3102-5p	122	124	162	81	142	135	101	125	103
mmu-miR-3102-5p.2-5p	42	55	36	47	41	66	50	42	19
mmu-miR-3103-3p	592	300	357	185	481	365	264	190	204
mmu-miR-3103-5p	39	43	18	17	22	29	3	46	27
mmu-miR-3104-3p	169	86	104	78	96	110	78	122	56
mmu-miR-3104-5p	133	111	98	65	107	126	34	103	134
mmu-miR-3105-3p	385	29	33	17	37	14	43	46	22
mmu-miR-3105-5p	81	63	55	27	85	79	31	54	66
mmu-miR-3106-3p	31	32	5	6	17	3	6	15	3
mmu-miR-3106-5p	91	171	184	133	351	593	146	77	173
mmu-miR-3108-3p	21	28	43	24	29	15	32	39	2
mmu-miR-3108-5p	130	145	237	61	49	105	58	68	56
mmu-miR-3109-3p	24	48	25	17	25	39	7	11	10
mmu-miR-3109-5p	241	96	66	32	75	91	42	39	49
mmu-miR-3110-3p	73	120	25	42	24	32	22	43	17
mmu-miR-3110-5p	127	71	78	40	86	59	20	67	31
mmu-miR-3112-3p	46	79	37	25	64	48	52	31	22
mmu-miR-3112-5p	15	35	19	41	50	20	26	32	16
mmu-miR-3113-3p	57	72	25	30	40	44	28	72	7
mmu-miR-3113-5p	521	92	129	129	61	143	59	79	28
mmu-miR-3154	1638	1616	1611	1198	1909	2745	1024	1117	1421
mmu-miR-32-3p	35	45	89	35	42	57	35	43	45
mmu-miR-32-5p	74	94	178	46	58	82	32	47	31
mmu-miR-320-3p	2943	3671	4437	2728	2159	3095	2197	3332	2775
mmu-miR-320-5p	256	224	255	195	439	169	200	145	806
mmu-miR-322-3p	380	630	763	286	178	373	239	263	238
mmu-miR-322-5p	6576	9008	13355	3871	3042	6044	3377	4351	3179
mmu-miR-323-3p	17	44	124	12	17	21	6	36	8
mmu-miR-323-5p	129	100	105	95	55	278	73	82	46
mmu-miR-324-3p	1088	1708	2141	813	680	923	586	812	795
mmu-miR-324-5p	1678	2426	2563	752	553	1090	679	885	714
mmu-miR-325-3p	43	43	41	14	58	13	28	46	12
mmu-miR-325-5p	18	24	22	26	29	28	19	53	7
mmu-miR-326-3p	254	334	357	214	159	326	138	132	181
mmu-miR-326-5p	25	40	27	17	48	20	45	14	27
mmu-miR-327	38	59	28	27	24	12	22	37	19
mmu-miR-328-3p	920	1585	3384	1857	2204	2831	1882	3714	1915
mmu-miR-328-5p	39	53	48	34	56	66	26	18	36
mmu-miR-329-3p	78	136	145	152	459	249	99	218	120
mmu-miR-329-5p	184	227	198	264	283	355	299	171	175
mmu-miR-33-3p	35	57	60	44	89	81	27	47	41
mmu-miR-33-5p	360	455	640	199	183	296	203	258	252
mmu-miR-330-3p	227	457	221	93	64	120	63	39	70
mmu-miR-330-5p	193	318	229	102	92	94	24	121	54
mmu-miR-331-3p	6865	453	568	206	205	247	134	261	214
mmu-miR-331-5p	57	64	59	72	171	69	22	30	35
mmu-miR-335-3p	52	114	81	35	51	64	27	33	20
mmu-miR-335-5p	56	73	202	58	76	89	57	59	49
mmu-miR-337-3p	15	30	19	22	43	19	28	6	18
mmu-miR-337-5p	63	56	28	10	26	83	12	72	15
mmu-miR-338-3p	34	58	741	19	35	25	28	20	22
mmu-miR-338-5p	31	23	40	12	38	34	31	51	12
mmu-miR-339-3p	170	242	114	91	45	126	59	84	117
mmu-miR-339-5p	2523	3691	3793	1585	1091	1626	1105	1603	1465
mmu-miR-340-3p	26	16	26	17	57	39	13	3	22
mmu-miR-340-5p	94	127	211	57	51	59	30	56	58
mmu-miR-341-3p	91	129	110	225	49	329	33	38	23
mmu-miR-341-5p	563	451	218	211	218	366	191	216	146
mmu-miR-342-3p	15314	26187	38121	15085	11109	17185	13422	17338	13474
mmu-miR-342-5p	43	36	50	24	63	37	74	73	13
mmu-miR-343	71	82	56	64	88	145	65	21	54
mmu-miR-344-3p	70	75	108	22	45	31	33	25	34
mmu-miR-344-5p	58	29	34	17	53	1202	29	28	16
mmu-miR-344b-3p	35	28	53	23	19	23	23	25	12
mmu-miR-344b-5p	16	25	44	32	74	42	51	22	35
mmu-miR-344c-3p	1916	45	35	56	53	123	18	193	11
mmu-miR-344c-5p	44	42	44	43	45	55	23	61	45
mmu-miR-344d-1-5p	18	31	12	4	6	13	5	25	22
mmu-miR-344d-2-5p	827	350	372	96	398	438	148	171	70
mmu-miR-344d-3-5p	24	44	47	29	51	57	75	30	38
mmu-miR-344d-3p	147	222	279	120	87	118	67	90	89
mmu-miR-344e-3p	1136	25	34	34	29	17	27	18	21
mmu-miR-344e-5p	6	11	8	5	11	5	4	3	6
mmu-miR-344f-3p	72	49	35	31	39	66	36	9	16
mmu-miR-344f-5p	80	81	53	44	35	230	61	37	31
mmu-miR-344g-3p	41	45	36	18	24	23	27	38	57
mmu-miR-344g-5p	97	83	40	39	40	114	24	62	43
mmu-miR-344h-3p	47	66	36	58	46	43	22	35	210
mmu-miR-344h-5p	5	17	4	5	4	3	4	1	8
mmu-miR-344i	26	42	22	8	36	189	4	2	20
mmu-miR-345-3p	9924	14853	20835	5164	3978	7900	4618	6069	4904
mmu-miR-345-5p	693	1059	1129	451	249	589	318	425	392
mmu-miR-346-3p	211	191	109	88	73	109	49	75	65
mmu-miR-346-5p	33	68	60	59	81	64	32	51	67
mmu-miR-3470a	31	73	93	26	41	45	38	32	53
mmu-miR-3470b	65	75	72	44	36	35	23	35	71
mmu-miR-3471	22	16	22	25	32	50	9	27	14
mmu-miR-3472	132	136	90	85	51	95	70	126	129
mmu-miR-3473a	264	422	554	196	257	482	216	257	388
mmu-miR-3473b	2746	4734	4500	2416	1860	4524	1973	2628	2376
mmu-miR-3473c	176	217	179	131	192	156	204	72	123
mmu-miR-3473d	421	483	514	233	272	567	236	245	193
mmu-miR-3473e	2167	3652	3255	2077	1555	3582	1638	2197	1978
mmu-miR-3473f	27	32	35	20	54	47	16	47	43
mmu-miR-3473g	296	216	678	353	531	1159	463	385	509
mmu-miR-3473h-5p	61	136	139	59	32	73	89	108	65
mmu-miR-3474	150	239	183	123	186	229	91	123	147
mmu-miR-3475-3p	59	4	24	9	10	26	18	23	9
mmu-miR-3475-5p	87	34	36	19	45	41	25	75	11
mmu-miR-34a-3p	22	22	29	14	7	11	20	9	10
mmu-miR-34a-5p	8905	11565	13462	3182	2025	4167	2466	2725	2238
mmu-miR-34b-3p	245	442	593	373	244	334	287	227	433
mmu-miR-34b-5p	55	69	65	29	26	34	5	29	51
mmu-miR-34c-3p	342	349	329	143	110	176	103	173	100
mmu-miR-34c-5p	589	803	801	246	57	307	205	236	199
mmu-miR-350-3p	1601	2157	1894	429	323	724	290	379	357
mmu-miR-350-5p	52	69	44	17	54	23	23	40	19
mmu-miR-351-3p	130	180	233	125	152	237	132	233	212
mmu-miR-351-5p	9059	15536	23439	9300	8111	12019	7043	10308	8340
mmu-miR-3535	111	79	92	56	71	232	21	54	57
mmu-miR-3544-3p	75	63	43	47	26	42	10	32	40
mmu-miR-3544-5p	1	15	15	5	8	15	1	11	7
mmu-miR-3547-3p	143	201	527	317	233	934	125	149	337
mmu-miR-3547-5p	1127	379	391	340	754	1170	298	417	418
mmu-miR-3552	42	71	58	56	93	70	54	93	38
mmu-miR-3569-3p	347	409	225	186	161	215	139	291	79
mmu-miR-3569-5p	146	220	494	90	140	130	129	119	51
mmu-miR-3572-3p	334	549	382	230	212	195	158	269	185
mmu-miR-3572-5p	163	262	303	157	116	205	179	235	216
mmu-miR-361-3p	2013	3197	3902	1580	1109	1682	1082	1658	1316
mmu-miR-361-5p	3521	5665	6854	1953	1468	2081	1481	2473	2152
mmu-miR-3618-3p	26	30	41	34	110	51	66	48	68
mmu-miR-3618-5p	27	20	35	35	96	65	12	35	67
mmu-miR-362-3p	163	214	232	54	78	128	36	73	18
mmu-miR-362-5p	224	367	428	132	134	202	82	137	126
mmu-miR-3620-3p	206	203	208	124	157	182	136	251	126
mmu-miR-3620-5p	89	96	116	84	301	122	63	80	101
mmu-miR-363-3p	7	11	15	10	9	12	13	6	8
mmu-miR-363-5p	42	68	86	58	74	81	70	46	68
mmu-miR-365-1-5p	49	60	72	68	122	1162	59	83	48
mmu-miR-365-2-5p	549	730	1157	627	704	733	692	843	621
mmu-miR-365-3p	3342	5689	4885	1815	1061	1721	1416	1630	1623
mmu-miR-367-3p	7	10	14	3	12	16	6	4	7
mmu-miR-367-5p	10	22	7	16	23	19	33	15	15
mmu-miR-369-3p	75	101	163	78	104	116	77	73	46
mmu-miR-369-5p	59	42	75	35	21	54	49	34	41
mmu-miR-370-3p	1324	582	453	408	601	564	524	502	277
mmu-miR-370-5p	59	39	23	19	84	38	33	50	57
mmu-miR-374b-3p	18	35	47	80	52	51	34	65	30
mmu-miR-374b-5p	492	674	758	187	158	264	175	206	241
mmu-miR-374c-3p	7	10	5	11	4	0	0	8	2
mmu-miR-374c-5p	6	7	13	12	19	29	8	10	15
mmu-miR-375-3p	222	91	48	69	73	125	27	43	54
mmu-miR-375-5p	144	108	71	58	61	66	33	110	31
mmu-miR-376a-3p	20	29	52	13	45	115	21	22	20
mmu-miR-376a-5p	26	32	42	27	41	58	17	10	14
mmu-miR-376b-3p	80	101	181	145	127	112	140	158	82
mmu-miR-376b-5p	19	22	46	6	5	8	2	1	1
mmu-miR-376c-3p	60	40	42	34	37	23	19	31	27
mmu-miR-376c-5p	18	14	20	7	16	19	25	13	12
mmu-miR-377-3p	29	19	29	5	8	15	8	9	26
mmu-miR-377-5p	44	75	54	47	77	186	26	46	2
mmu-miR-378a-3p	2563	3955	4452	1277	1003	1709	756	1333	1300
mmu-miR-378a-5p	884	1416	1617	511	416	512	450	679	647
mmu-miR-378b	1966	3033	3282	940	746	1284	620	944	995
mmu-miR-378c	1903	3102	3446	940	781	1295	606	958	949
mmu-miR-378d	423	683	745	317	283	319	167	287	207
mmu-miR-379-3p	11	31	14	10	29	22	10	22	20
mmu-miR-379-5p	1058	1587	2087	2429	2918	2040	7788	2309	1746
mmu-miR-380-3p	9	24	36	12	44	3	4	42	5
mmu-miR-380-5p	460	823	328	202	66	100	123	787	49
mmu-miR-381-3p	34	70	80	67	88	100	38	67	57
mmu-miR-381-5p	202	49	61	33	16	132	38	37	11
mmu-miR-382-3p	69	64	75	6	49	26	36	49	35
mmu-miR-382-5p	130	197	272	223	179	322	234	308	227
mmu-miR-383-3p	60	116	59	68	109	62	47	50	43
mmu-miR-383-5p	51	49	67	24	38	46	9	19	216
mmu-miR-384-3p	52	79	242	120	371	155	115	116	65
mmu-miR-384-5p	43	53	283	11	28	27	23	30	40
mmu-miR-3960	581	500	316	411	342	525	188	404	188
mmu-miR-3961	130	88	71	69	90	66	46	61	48
mmu-miR-3962	4	13	15	0	14	7	7	11	2
mmu-miR-3963	2505	4437	5607	3121	3640	3557	10030	4267	3240
mmu-miR-3964	10	19	3	16	4	17	1	33	0
mmu-miR-3965	131	112	154	44	66	67	31	60	36
mmu-miR-3966	15	27	33	29	38	20	40	28	29
mmu-miR-3967	192	190	213	95	119	160	89	121	78
mmu-miR-3968	2950	5418	7484	3141	3253	5202	5283	5125	4316
mmu-miR-3969	4	17	2	24	18	5	18	2	18
mmu-miR-3970	254	291	441	206	292	253	182	173	170
mmu-miR-3971	59	77	77	77	80	67	96	98	62
mmu-miR-409-3p	87	125	206	151	92	209	154	151	147
mmu-miR-409-5p	108	137	109	77	258	225	33	74	128
mmu-miR-410-3p	27	34	10	21	15	14	33	30	7
mmu-miR-410-5p	211	58	34	32	120	261	48	43	575
mmu-miR-411-3p	309	488	260	202	167	231	127	126	93
mmu-miR-411-5p	74	83	232	59	73	106	62	65	59
mmu-miR-412-3p	86	81	107	79	45	73	57	52	47
mmu-miR-412-5p	127	149	72	57	76	82	28	129	103
mmu-miR-421-3p	1883	2644	3367	755	497	931	592	669	546
mmu-miR-421-5p	12	12	18	12	16	13	11	23	13
mmu-miR-423-3p	1926	3310	3389	1603	1286	1860	1139	1641	1637
mmu-miR-423-5p	7477	12739	12790	8346	6366	8770	8072	9604	7472
mmu-miR-425-3p	337	549	531	272	147	237	182	291	183
mmu-miR-425-5p	3468	6353	6064	2132	1754	2532	1561	2329	2297
mmu-miR-429-3p	62	74	62	35	106	61	43	38	36
mmu-miR-429-5p	69	90	155	90	243	482	102	151	196
mmu-miR-431-3p	51	43	62	44	53	44	32	91	114
mmu-miR-431-5p	90	119	32	54	22	60	39	131	35
mmu-miR-432	167	197	240	166	200	258	131	117	487
mmu-miR-433-3p	64	82	60	42	120	108	21	40	18
mmu-miR-433-5p	354	329	236	162	90	137	98	55	40
mmu-miR-434-3p	84	73	306	100	104	189	131	105	194
mmu-miR-434-5p	164	275	367	169	156	230	185	181	145
mmu-miR-448-3p	133	53	36	33	69	80	12	70	8
mmu-miR-448-5p	40	25	34	18	30	39	3	7	14
mmu-miR-449a-3p	29	36	35	6	40	15	0	13	10
mmu-miR-449a-5p	158	300	330	118	106	141	85	171	84
mmu-miR-449b	9	21	10	24	20	6	7	20	29
mmu-miR-449c-3p	32	23	17	8	35	18	22	18	14
mmu-miR-449c-5p	16	28	17	12	0	14	11	16	6
mmu-miR-450a-1-3p	24	40	33	27	32	27	13	17	18
mmu-miR-450a-2-3p	62	36	50	41	32	38	34	42	96
mmu-miR-450a-5p	24	92	38	46	68	41	18	22	18
mmu-miR-450b-3p	154	166	252	92	116	132	65	92	102
mmu-miR-450b-5p	131	184	242	65	43	99	63	96	78
mmu-miR-451a	64	35	49	114	28	53	41	32	48
mmu-miR-451b	48	56	45	71	102	71	43	30	33
mmu-miR-452-3p	22	19	36	36	26	27	29	51	13
mmu-miR-452-5p	40	91	261	44	66	53	30	43	67
mmu-miR-453	16	12	25	62	65	69	59	42	118
mmu-miR-455-3p	79	169	171	119	112	95	274	86	189
mmu-miR-455-5p	23	45	39	6	59	48	7	15	41
mmu-miR-463-3p	14	14	30	6	46	16	10	0	26
mmu-miR-463-5p	22	30	24	35	43	32	10	75	54
mmu-miR-465a-3p	5	6	5	7	11	17	9	9	10
mmu-miR-465a-5p	4	8	8	7	9	6	0	5	26
mmu-miR-465b-3p	5	13	3	6	7	23	9	3	5
mmu-miR-465b-5p	26	16	8	8	15	25	2	8	7
mmu-miR-465c-3p	5	11	11	10	7	23	10	8	8
mmu-miR-465c-5p	30	48	20	42	63	50	11	38	9
mmu-miR-465d-3p	26	13	13	18	33	24	26	24	22
mmu-miR-465d-5p	8	6	10	13	11	10	4	10	2
mmu-miR-466a-3p	28	42	54	26	18	22	32	20	17
mmu-miR-466a-5p	5	4	4	11	3	1	2	0	2
mmu-miR-466b-3p	25	45	44	23	13	39	35	26	15
mmu-miR-466b-5p	2	2	8	2	3	4	1	0	0
mmu-miR-466c-3p	25	39	57	24	23	21	33	22	16
mmu-miR-466c-5p	24	17	13	4	3	3	4	7	4
mmu-miR-466d-3p	20	26	43	12	15	10	21	19	8
mmu-miR-466d-5p	3	6	11	12	10	10	18	4	10
mmu-miR-466e-3p	19	34	46	15	16	38	27	27	9
mmu-miR-466e-5p	3	3	4	5	3	2	0	0	1
mmu-miR-466f	1	3	2	3	2	8	0	2	1
mmu-miR-466f-3p	25	40	29	7	35	22	25	10	16
mmu-miR-466f-5p	4	6	5	11	1	5	0	3	2
mmu-miR-466g	29	72	57	28	36	31	7	41	6
mmu-miR-466h-3p	19	41	45	21	28	38	32	25	37
mmu-miR-466h-5p	116	187	57	65	80	662	66	26	40
mmu-miR-466i-3p	44	48	61	28	47	33	26	20	23
mmu-miR-466i-5p	181	279	322	186	221	210	90	161	102
mmu-miR-466j	4	14	14	4	2	4	1	4	4
mmu-miR-466k	19	12	17	2	3	13	0	11	2
mmu-miR-466l-3p	60	101	86	133	129	124	60	75	39
mmu-miR-466l-5p	8	8	1	0	7	2	0	0	0
mmu-miR-466m-3p	12	27	39	8	32	26	9	18	6
mmu-miR-466m-5p	9	12	13	8	3	6	4	2	5
mmu-miR-466n-3p	6	11	23	13	27	24	25	47	27
mmu-miR-466n-5p	2	2	12	12	6	8	20	0	6
mmu-miR-466o-3p	13	3	4	10	5	4	5	11	2
mmu-miR-466o-5p	1	2	6	4	1	2	3	1	1
mmu-miR-466p-3p	26	52	55	13	21	34	28	22	9
mmu-miR-466p-5p	3	4	5	10	6	2	0	1	2
mmu-miR-466q	8	3	8	3	14	7	11	30	1
mmu-miR-467a-3p	1	10	5	2	6	4	4	4	1
mmu-miR-467a-5p	7	5	8	10	15	37	6	10	4
mmu-miR-467b-3p	17	23	21	28	20	16	12	22	9
mmu-miR-467b-5p	6	9	7	6	10	29	6	7	10
mmu-miR-467c-3p	8	9	5	3	1	1	3	3	0
mmu-miR-467c-5p	56	63	54	27	15	5	24	13	33
mmu-miR-467d-3p	5	9	1	4	4	15	13	2	2
mmu-miR-467d-5p	18	10	22	6	19	19	1	1	6
mmu-miR-467e-3p	3	9	4	2	2	1	0	10	2
mmu-miR-467e-5p	47	61	115	61	58	72	65	58	69
mmu-miR-467f	553	22	34	17	24	11	24	18	20
mmu-miR-467g	3	18	12	17	9	17	29	15	5
mmu-miR-467h	3	5	6	6	0	1	0	2	0
mmu-miR-468-3p	33	43	42	31	19	37	6	10	16
mmu-miR-468-5p	11	30	14	40	55	89	51	33	42
mmu-miR-470-3p	29	33	35	39	44	33	10	37	31
mmu-miR-470-5p	59	86	49	41	312	90	42	42	21
mmu-miR-471-3p	8	5	10	12	68	37	4	0	1
mmu-miR-471-5p	35	49	48	63	120	155	200	33	69
mmu-miR-483-3p	215	336	217	175	131	187	221	220	154
mmu-miR-483-5p	953	291	269	111	712	189	123	133	101
mmu-miR-484	465	904	1039	416	481	503	393	535	420
mmu-miR-485-3p	72	70	74	20	48	251	50	86	45
mmu-miR-485-5p	72	125	87	43	21	30	23	35	43
mmu-miR-486a-3p	10	16	30	19	25	11	17	11	27
mmu-miR-486a-5p	421	733	694	601	371	572	571	537	455
mmu-miR-486b-3p	14	17	20	21	29	8	11	9	38
mmu-miR-486b-5p	391	708	706	575	330	565	530	544	418
mmu-miR-487b-3p	20	37	54	14	34	23	14	24	22
mmu-miR-487b-5p	239	184	246	146	261	294	140	116	142
mmu-miR-488-3p	51	39	64	27	35	90	31	16	21
mmu-miR-488-5p	1	2	11	7	14	23	13	17	4
mmu-miR-489-3p	6	3	9	3	7	24	35	11	13
mmu-miR-489-5p	5	33	7	10	0	0	7	8	12
mmu-miR-490-3p	37	63	261	38	132	70	26	40	45
mmu-miR-490-5p	52	36	61	18	18	33	64	37	21
mmu-miR-491-3p	27	54	70	93	71	43	156	76	71
mmu-miR-491-5p	85	129	83	53	111	83	32	44	44
mmu-miR-493-3p	78	133	89	83	157	246	119	113	55
mmu-miR-493-5p	7	12	10	1	12	28	1	0	11
mmu-miR-494-3p	56	86	110	57	107	99	51	63	52
mmu-miR-494-5p	31	31	32	22	47	18	30	53	3
mmu-miR-495-3p	11	34	35	6	50	7	21	6	20
mmu-miR-495-5p	7	21	4	17	28	9	9	6	0
mmu-miR-496a-3p	9	24	17	12	31	53	5	15	16
mmu-miR-496a-5p	86	22	38	53	38	66	13	41	19
mmu-miR-496b	211	227	349	244	400	466	168	181	134
mmu-miR-497a-3p	39	25	27	5	15	13	35	11	5
mmu-miR-497a-5p	660	779	1078	194	95	221	110	252	129
mmu-miR-497b	66	37	61	26	47	16	39	69	27
mmu-miR-499-3p	18	36	25	19	5	19	7	17	10
mmu-miR-499-5p	26	31	28	50	44	62	18	19	5
mmu-miR-500-3p	226	280	283	96	89	107	48	83	66
mmu-miR-500-5p	33	62	37	35	80	113	49	74	22
mmu-miR-501-3p	1729	3010	3609	1481	1200	1967	1224	1665	1289
mmu-miR-501-5p	1631	2375	3308	1776	2284	2002	5997	2282	1696
mmu-miR-503-3p	390	533	742	369	252	439	285	431	296
mmu-miR-503-5p	761	1087	1682	485	421	729	399	584	504
mmu-miR-504-3p	59	80	37	61	101	47	24	39	62
mmu-miR-504-5p	860	980	384	427	215	610	199	210	143
mmu-miR-5046	62	43	20	49	24	47	10	38	477
mmu-miR-505-3p	146	193	262	94	73	123	125	126	56
mmu-miR-505-5p	97	122	213	141	118	731	191	190	124
mmu-miR-509-3p	9	37	15	12	55	38	67	35	46
mmu-miR-509-5p	120	49	13	14	50	18	0	13	7
mmu-miR-5098	31	24	18	30	19	78	22	23	13
mmu-miR-5099	353	524	482	267	109	198	99	261	168
mmu-miR-5100	502	832	829	544	686	547	1219	682	564
mmu-miR-5101	39	46	37	30	26	45	40	64	9
mmu-miR-5103	689	178	189	236	119	155	79	122	118
mmu-miR-5104	52	49	55	41	59	54	11	31	51
mmu-miR-5104b-5p	34	84	81	47	55	119	44	82	16
mmu-miR-5106	9624	5209	4611	3043	4396	4134	3925	4199	2372
mmu-miR-5107-3p	30	47	43	21	20	33	52	56	30
mmu-miR-5107-5p	135	135	116	56	104	87	46	139	92
mmu-miR-5108	318	98	98	95	168	111	168	121	88
mmu-miR-511-3p	36	30	25	47	39	108	32	39	38
mmu-miR-511-5p	62	55	296	178	231	172	162	145	174
mmu-miR-5110	422	190	278	204	232	302	106	259	150
mmu-miR-5112	90	97	204	91	153	97	104	132	98
mmu-miR-5113	488	639	706	258	250	405	235	300	243
mmu-miR-5114	147	327	235	161	168	184	118	93	86
mmu-miR-5116	49	41	54	38	42	86	25	64	70
mmu-miR-5118	88	96	116	37	88	126	87	63	36
mmu-miR-5119	737	227	130	173	267	215	87	278	137
mmu-miR-5120	811	310	165	116	79	241	119	95	103
mmu-miR-5121	37	73	62	28	61	51	47	26	55
mmu-miR-5122	99	76	116	90	119	612	33	69	64
mmu-miR-5123	81	121	144	32	33	40	23	24	14
mmu-miR-5124a	99	146	125	178	293	273	166	140	100
mmu-miR-5124b	37	30	51	15	61	48	18	35	22
mmu-miR-5125	180	201	89	69	87	128	32	92	89
mmu-miR-5126	723	1080	969	735	1021	952	630	968	693
mmu-miR-5127	468	567	634	633	944	882	515	555	537
mmu-miR-5128	125	263	203	112	130	136	79	103	109
mmu-miR-5129-3p	35	34	18	20	31	48	14	15	42
mmu-miR-5129-5p	72	188	135	112	121	116	110	125	171
mmu-miR-5130	345	497	300	303	405	470	255	317	220
mmu-miR-5131	305	341	154	183	208	240	132	173	105
mmu-miR-5132-3p	115	118	90	86	99	408	38	107	52
mmu-miR-5132-5p	63	63	56	49	58	96	49	47	54
mmu-miR-5133	242	205	108	95	103	98	98	98	28
mmu-miR-5134-3p	80	76	31	25	41	43	6	28	22
mmu-miR-5134-5p	56	77	107	61	50	68	58	36	28
mmu-miR-5135	63	127	75	56	984	93	27	113	53
mmu-miR-5136	29	35	40	7	27	46	1	36	32
mmu-miR-532-3p	1224	1201	1697	821	828	1212	586	986	756
mmu-miR-532-5p	12204	16827	21719	4993	2774	5729	3431	4513	3914
mmu-miR-539-3p	11	20	47	8	11	10	29	18	1
mmu-miR-539-5p	9	29	19	26	28	32	13	8	53
mmu-miR-540-3p	1630	193	143	167	190	234	169	176	256
mmu-miR-540-5p	68	52	79	92	120	102	48	64	137
mmu-miR-541-3p	45	83	59	91	78	144	148	76	362
mmu-miR-541-5p	99	145	142	221	170	319	154	284	235
mmu-miR-542-3p	966	1367	2286	680	825	1185	696	600	629
mmu-miR-542-5p	214	241	248	131	172	200	101	150	79
mmu-miR-543-3p	29	29	31	59	11	93	4	36	46
mmu-miR-543-5p	357	250	210	382	399	673	706	285	655
mmu-miR-544-3p	26	74	66	15	77	75	27	18	3
mmu-miR-544-5p	32	49	34	59	91	80	76	58	18
mmu-miR-546	17	12	24	21	120	17	6	25	6
mmu-miR-547-3p	8	33	33	13	17	23	20	20	6
mmu-miR-547-5p	26	24	23	17	16	12	17	0	3
mmu-miR-551b-3p	18	12	49	6	17	7	6	12	17
mmu-miR-551b-5p	71	101	62	88	116	112	44	86	62
mmu-miR-5615-3p	52	95	58	62	96	76	54	58	33
mmu-miR-5615-5p	57	51	52	53	131	57	47	20	28
mmu-miR-5616-3p	74	94	105	37	135	108	14	29	7
mmu-miR-5616-5p	48	35	46	33	60	80	20	68	19
mmu-miR-5617-3p	11134	14645	16529	8931	1942	14786	4893	3090	6268
mmu-miR-5617-5p	110	138	122	68	195	169	87	64	65
mmu-miR-5618-3p	0	3	2	2	5	0	0	6	8
mmu-miR-5618-5p	5	32	24	2	32	6	22	9	20
mmu-miR-5619-3p	20	60	34	24	31	70	10	56	24
mmu-miR-5619-5p	5	4	6	20	18	32	8	11	1
mmu-miR-5620-3p	406	106	103	61	205	56	76	70	70
mmu-miR-5620-5p	104	107	107	68	94	102	70	75	106
mmu-miR-5621-3p	229	59	39	36	75	75	41	76	48
mmu-miR-5621-5p	775	275	176	119	132	131	149	113	108
mmu-miR-5622-3p	1955	74	74	45	54	114	48	82	48
mmu-miR-5622-5p	309	212	135	126	175	243	175	126	172
mmu-miR-5623-3p	32	54	51	5	253	31	32	30	12
mmu-miR-5623-5p	56	89	91	103	173	256	100	72	146
mmu-miR-5624-3p	6	18	40	39	35	33	22	11	23
mmu-miR-5624-5p	7	1	6	1	1	0	0	6	2
mmu-miR-5625-3p	35	37	46	37	49	50	62	37	61
mmu-miR-5625-5p	37	33	64	33	98	32	88	59	59
mmu-miR-5626-3p	20	37	57	37	63	79	30	57	48
mmu-miR-5626-5p	1515	45	40	54	110	61	52	63	75
mmu-miR-5627-3p	262	357	250	223	288	341	146	184	404
mmu-miR-5627-5p	287	320	201	203	214	224	227	132	241
mmu-miR-568	7	10	10	5	16	11	19	20	10
mmu-miR-5709-3p	54	46	38	22	28	46	35	30	39
mmu-miR-5709-5p	12	20	21	16	14	36	7	14	7
mmu-miR-5710	5	17	11	25	41	33	18	79	42
mmu-miR-574-3p	2033	3223	4657	2168	1746	2404	1775	2538	2050
mmu-miR-574-5p	1126	1465	2233	731	469	887	709	922	646
mmu-miR-582-3p	51	108	82	91	123	50	100	152	97
mmu-miR-582-5p	43	33	24	22	39	28	18	48	15
mmu-miR-590-3p	3	0	44	0	5	6	11	0	0
mmu-miR-590-5p	8	13	12	7	20	15	1	14	7
mmu-miR-592-3p	58	72	34	42	97	88	29	43	66
mmu-miR-592-5p	9	28	22	23	55	76	51	18	16
mmu-miR-598-3p	96	74	150	47	63	129	31	77	31
mmu-miR-598-5p	242	139	74	70	109	125	72	79	40
mmu-miR-599	11	7	3	3	17	44	1	13	7
mmu-miR-615-3p	5749	8953	13540	5996	4128	6604	4971	6614	5537
mmu-miR-615-5p	380	445	673	519	512	429	363	457	377
mmu-miR-6236	665	554	349	422	345	356	320	294	189
mmu-miR-6237	181	409	240	202	665	615	203	224	148
mmu-miR-6238	4143	3167	3297	1825	2740	4232	1308	1242	1281
mmu-miR-6239	4058	2697	2322	1937	1566	2609	1300	991	1264
mmu-miR-6240	2532	2875	1438	1509	1468	1290	752	899	876
mmu-miR-6241	434	58	64	90	69	50	52	65	146
mmu-miR-6244	1031	223	272	189	185	237	177	134	186
mmu-miR-6335	13	8	9	19	8	85	18	3	13
mmu-miR-6336	18	23	26	20	16	35	9	13	8
mmu-miR-6337	117	169	101	105	105	140	220	182	64
mmu-miR-6338	25	26	19	24	36	8	1	18	16
mmu-miR-6339	46	57	57	36	24	17	22	31	28
mmu-miR-6340	139	91	73	156	38	61	24	64	13
mmu-miR-6341	12	37	12	40	42	36	24	61	15
mmu-miR-6342	40	68	3	15	41	56	12	43	35
mmu-miR-6343	40	58	57	61	113	80	63	67	24
mmu-miR-6344	26	30	42	21	52	61	37	52	23
mmu-miR-6345	96	119	75	57	39	373	32	48	87
mmu-miR-6346	14	17	33	18	23	23	10	19	5
mmu-miR-6347	9068	166	223	92	135	97	109	332	47
mmu-miR-6348	11	12	28	14	58	50	25	0	22
mmu-miR-6349	56	49	54	49	66	30	40	22	17
mmu-miR-6350	5	2	0	12	0	4	5	0	1
mmu-miR-6351	290	194	139	90	89	88	55	51	97
mmu-miR-6352	270	249	299	310	511	373	231	259	308
mmu-miR-6353	18	10	3	16	7	13	1	7	3
mmu-miR-6354	282	72	74	93	156	187	143	63	47
mmu-miR-6355	16	37	59	19	36	18	23	34	17
mmu-miR-6356	97	78	81	52	101	69	84	32	31
mmu-miR-6357	85	139	128	121	135	184	184	93	81
mmu-miR-6358	5	6	2	0	4	5	13	0	31
mmu-miR-6359	80	129	47	136	91	96	35	69	623
mmu-miR-6360	41	44	22	13	51	37	17	30	13
mmu-miR-6361	15	42	23	6	19	59	7	25	24
mmu-miR-6362	23	31	15	10	84	53	49	35	13
mmu-miR-6363	1382	34	28	22	34	57	21	9	7
mmu-miR-6364	1464	1775	1624	1928	1229	1528	1097	898	992
mmu-miR-6365	7	12	6	11	28	7	0	9	25
mmu-miR-6366	81	75	97	68	121	157	58	68	33
mmu-miR-6367	62	66	88	63	97	113	99	72	70
mmu-miR-6368	45	60	46	26	42	62	10	97	42
mmu-miR-6369	116	58	167	241	209	118	97	184	182
mmu-miR-6370	150	168	262	143	233	480	164	140	149
mmu-miR-6371	90	169	64	37	14	30	3	89	52
mmu-miR-6372	2124	118	135	127	1813	170	119	72	203
mmu-miR-6373	38	12	4	9	22	9	4	8	33
mmu-miR-6374	50	76	43	79	175	101	58	45	67
mmu-miR-6375	278	28	42	16	57	55	16	48	43
mmu-miR-6376	13	42	7	8	16	12	23	32	18
mmu-miR-6377	350	774	651	1103	1206	1321	817	991	433
mmu-miR-6378	2518	3625	4998	2562	2715	2104	7627	2457	2562
mmu-miR-6379	18	12	30	25	28	47	21	26	28
mmu-miR-6380	32	64	77	26	56	50	32	20	10
mmu-miR-6381	116	61	43	40	67	26	19	35	17
mmu-miR-6382	23	44	15	7	8	31	4	45	20
mmu-miR-6383	12	17	13	15	22	15	17	11	17
mmu-miR-6384	17	21	20	11	30	52	12	29	7
mmu-miR-6385	55	75	63	41	31	22	24	43	37
mmu-miR-6386	36	30	22	22	18	38	18	22	15
mmu-miR-6387	74	73	83	127	154	130	120	100	44
mmu-miR-6388	27	39	13	13	7	6	2	12	19
mmu-miR-6389	19	17	4	21	10	6	14	0	30
mmu-miR-6390	31	82	24	30	38	23	22	29	10
mmu-miR-6391	622	105	127	68	777	69	76	105	33
mmu-miR-6392-3p	204	127	45	47	67	60	40	57	32
mmu-miR-6392-5p	77	104	65	45	59	68	35	66	13
mmu-miR-6393	33	16	25	23	18	41	20	27	38
mmu-miR-6394	99	91	49	62	122	127	42	32	43
mmu-miR-6395	77	110	86	38	65	59	32	57	57
mmu-miR-6396	61	60	92	27	140	93	80	50	36
mmu-miR-6397	4041	34	33	5	180	152	16	11	12
mmu-miR-6398	780	43	154	188	264	673	77	132	304
mmu-miR-6399	20	59	38	26	92	77	80	51	42
mmu-miR-6400	34	39	30	13	29	24	4	33	14
mmu-miR-6401	54	104	143	72	126	102	47	87	30
mmu-miR-6402	64	64	48	44	89	141	54	55	48
mmu-miR-6403	37	42	25	37	36	33	0	29	17
mmu-miR-6404	31	39	55	22	61	67	36	33	31
mmu-miR-6405	228	345	296	158	330	261	128	206	127
mmu-miR-6406	358	108	144	50	80	131	51	50	67
mmu-miR-6407	41	31	39	18	59	37	49	19	11
mmu-miR-6408	36	10	26	32	46	80	24	57	4
mmu-miR-6409	126	72	24	33	54	23	10	87	8
mmu-miR-6410	36	47	43	55	206	102	58	23	124
mmu-miR-6411	7	17	17	10	12	6	5	3	10
mmu-miR-6412	252	445	798	414	722	508	2253	776	606
mmu-miR-6413	48	83	72	28	35	57	25	25	30
mmu-miR-6414	72	36	54	20	28	61	33	20	22
mmu-miR-6415	39	31	34	13	9	22	23	19	10
mmu-miR-6416-3p	34	59	42	24	61	41	23	33	17
mmu-miR-6416-5p	109	29	47	28	51	25	33	17	18
mmu-miR-6417	108	37	55	40	19	34	7	50	18
mmu-miR-6418-3p	120	106	119	141	189	142	143	123	117
mmu-miR-6418-5p	188	211	249	86	56	133	133	160	125
mmu-miR-6419	13	60	37	52	90	74	48	72	16
mmu-miR-6420	15	39	34	28	28	71	23	64	40
mmu-miR-6481	9	16	20	43	12	11	15	3	18
mmu-miR-6516-3p	4	28	19	43	39	34	31	24	56
mmu-miR-6516-5p	309	652	728	508	972	2017	551	304	875
mmu-miR-652-3p	894	1260	1508	627	632	636	735	759	628
mmu-miR-652-5p	125	121	180	242	211	228	206	264	181
mmu-miR-653-3p	25	26	28	11	22	24	74	43	15
mmu-miR-653-5p	17	18	62	24	30	37	56	26	7
mmu-miR-6537-3p	158	74	67	75	98	52	67	78	83
mmu-miR-6537-5p	36	69	75	41	62	83	73	40	14
mmu-miR-6538	1039	973	745	891	1680	1525	599	1100	447
mmu-miR-6539	34	83	98	57	67	109	42	34	60
mmu-miR-654-3p	43	44	23	16	23	27	14	53	31
mmu-miR-654-5p	37	54	74	42	75	71	59	63	35
mmu-miR-6540-3p	101	48	31	19	51	24	16	27	32
mmu-miR-6540-5p	52	83	112	55	74	34	5	32	34
mmu-miR-6541	24	41	39	23	49	91	6	21	55
mmu-miR-6546-3p	51	52	45	13	45	163	29	35	10
mmu-miR-6546-5p	211	136	121	72	69	78	53	62	77
mmu-miR-664-3p	249	217	174	116	226	219	82	105	105
mmu-miR-664-5p	1473	1794	2799	1001	757	1224	990	1003	763
mmu-miR-665-3p	283	100	59	54	73	113	55	24	57
mmu-miR-665-5p	86	59	82	52	59	399	28	50	24
mmu-miR-666-3p	385	66	97	114	82	159	144	86	175
mmu-miR-666-5p	106	120	125	65	95	108	102	106	65
mmu-miR-667-3p	110	113	93	83	105	123	41	82	24
mmu-miR-667-5p	200	118	99	53	113	78	63	126	93
mmu-miR-668-3p	376	399	260	410	442	231	252	340	160
mmu-miR-668-5p	325	316	388	435	574	286	1241	418	336
mmu-miR-669a-3-3p	11	13	8	4	1	8	6	3	3
mmu-miR-669a-3p	53	85	122	27	15	53	17	17	30
mmu-miR-669a-5p	8	14	8	10	5	10	1	7	2
mmu-miR-669b-3p	12	37	22	10	27	22	8	15	5
mmu-miR-669b-5p	7	21	13	13	18	12	8	17	6
mmu-miR-669c-3p	78	91	178	38	77	111	56	86	61
mmu-miR-669c-5p	631	195	253	80	134	115	108	144	73
mmu-miR-669d-2-3p	1	6	2	6	4	2	3	2	1
mmu-miR-669d-3p	1	3	2	1	4	0	2	3	0
mmu-miR-669d-5p	5	6	8	3	2	9	0	12	0
mmu-miR-669e-3p	12	5	0	2	24	15	10	14	11
mmu-miR-669e-5p	5	15	27	9	0	18	1	3	0
mmu-miR-669f-3p	10	45	19	16	17	8	5	22	2
mmu-miR-669f-5p	6	18	8	11	9	5	4	26	3
mmu-miR-669g	17	27	22	18	45	29	25	25	11
mmu-miR-669h-3p	2	9	16	6	15	8	1	2	0
mmu-miR-669h-5p	14	35	20	12	39	89	11	27	33
mmu-miR-669i	6	2	11	6	10	21	4	1	0
mmu-miR-669j	8	9	30	18	37	33	13	27	29
mmu-miR-669k-3p	4	4	1	0	6	13	0	13	1
mmu-miR-669k-5p	18	14	21	8	15	8	28	3	5
mmu-miR-669l-3p	3	9	0	0	3	2	3	0	2
mmu-miR-669l-5p	0	7	9	0	2	1	0	2	0
mmu-miR-669m-3p	47	104	62	51	54	41	58	76	19
mmu-miR-669m-5p	7	11	14	10	4	14	1	1	5
mmu-miR-669n	21	48	37	16	34	18	43	12	13
mmu-miR-669o-3p	58	73	134	27	22	49	22	26	40
mmu-miR-669o-5p	5	14	10	11	18	7	0	14	5
mmu-miR-669p-3p	39	52	61	23	27	18	21	28	33
mmu-miR-669p-5p	8	12	9	8	1	11	3	1	4
mmu-miR-670-3p	78	117	104	43	128	174	90	83	44
mmu-miR-670-5p	252	22	25	12	16	33	9	47	8
mmu-miR-671-3p	490	630	742	348	346	387	391	424	387
mmu-miR-671-5p	968	1163	1264	416	1390	609	380	556	533
mmu-miR-6715-3p	31	42	62	34	41	33	68	58	17
mmu-miR-6715-5p	8	18	32	10	27	50	15	26	3
mmu-miR-672-3p	18	17	32	30	28	79	31	77	26
mmu-miR-672-5p	27	18	31	31	18	30	51	19	7
mmu-miR-673-3p	63	71	69	44	104	87	63	34	59
mmu-miR-673-5p	84	114	140	78	139	228	51	100	58
mmu-miR-674-3p	1121	1614	2557	875	603	1031	694	1215	917
mmu-miR-674-5p	4130	5725	7972	2093	1657	3160	1787	2736	2175
mmu-miR-675-3p	18	20	19	35	40	17	14	17	18
mmu-miR-675-5p	47	53	92	60	110	63	29	30	72
mmu-miR-676-3p	169	385	330	228	212	240	157	242	143
mmu-miR-676-5p	82	11	44	41	38	43	25	16	40
mmu-miR-6769b-3p	130	107	61	36	85	60	75	65	13
mmu-miR-6769b-5p	62	60	37	37	36	62	12	47	26
mmu-miR-677-3p	74	102	51	61	114	69	63	73	18
mmu-miR-677-5p	40	39	56	58	53	81	192	34	36
mmu-miR-678	455	66	83	63	148	123	69	58	41
mmu-miR-679-3p	34	51	48	50	55	48	39	18	39
mmu-miR-679-5p	19	37	6	29	19	33	23	26	25
mmu-miR-680	68	27	14	16	26	22	19	13	19
mmu-miR-681	144	34	85	66	91	117	56	37	45
mmu-miR-682	30	47	26	53	36	128	45	58	70
mmu-miR-683	16	23	21	8	8	39	2	17	13
mmu-miR-684	19	22	6	3	33	31	18	15	10
mmu-miR-686	158	76	69	40	65	75	31	73	61
mmu-miR-687	46	74	57	64	93	71	64	49	23
mmu-miR-688	18	12	16	3	26	16	20	11	24
mmu-miR-6896-3p	1213	1508	2902	568	531	1039	873	792	757
mmu-miR-6896-5p	40	60	33	14	62	17	38	33	26
mmu-miR-6897-3p	154	286	150	168	141	75	116	102	70
mmu-miR-6897-5p	52	70	36	38	62	81	38	38	38
mmu-miR-6898-3p	45	43	101	29	32	131	18	49	13
mmu-miR-6898-5p	11797	21885	41970	14661	15919	23280	22268	29447	20344
mmu-miR-6899-3p	45	92	74	34	38	51	13	65	14
mmu-miR-6899-5p	276	469	522	494	504	487	707	583	419
mmu-miR-690	107	141	264	119	145	91	146	97	131
mmu-miR-6900-3p	18	66	39	37	43	59	36	39	24
mmu-miR-6900-5p	44	101	55	57	44	68	15	35	28
mmu-miR-6901-3p	27	30	8	21	31	33	31	16	19
mmu-miR-6901-5p	24	8	28	9	39	41	0	11	49
mmu-miR-6902-3p	183	72	27	22	89	162	54	79	28
mmu-miR-6902-5p	19	34	36	19	77	88	58	25	33
mmu-miR-6903-3p	20	29	58	8	18	9	21	20	11
mmu-miR-6903-5p	37	20	24	23	28	73	47	32	25
mmu-miR-6904-3p	15	12	12	4	9	1	11	0	4
mmu-miR-6904-5p	81	75	57	58	94	86	23	28	24
mmu-miR-6905-3p	10	19	16	14	24	15	28	15	14
mmu-miR-6905-5p	63	98	88	94	123	104	90	92	60
mmu-miR-6906-3p	522	535	453	277	232	447	284	376	356
mmu-miR-6906-5p	934	1256	1058	761	364	968	533	378	413
mmu-miR-6907-3p	51	29	40	29	81	75	54	49	37
mmu-miR-6907-5p	85	131	203	189	245	327	128	231	150
mmu-miR-6908-3p	62	65	31	24	42	60	9	56	28
mmu-miR-6908-5p	132	128	165	71	43	118	32	31	53
mmu-miR-6909-3p	150	218	145	105	167	184	147	78	151
mmu-miR-6909-5p	44	121	66	84	293	87	119	69	79
mmu-miR-691	153	231	208	131	102	149	102	89	87
mmu-miR-6910-3p	63	63	34	49	55	62	27	48	39
mmu-miR-6910-5p	1376	235	252	276	325	289	273	288	187
mmu-miR-6911-3p	60	104	117	61	48	116	31	27	64
mmu-miR-6911-5p	406	87	91	49	104	60	50	120	41
mmu-miR-6912-3p	156	181	136	108	203	391	78	135	87
mmu-miR-6912-5p	75	127	58	36	42	83	26	21	47
mmu-miR-6913-3p	89	143	190	113	281	908	216	139	221
mmu-miR-6913-5p	254	387	321	260	248	280	283	274	187
mmu-miR-6914-3p	106	154	199	67	86	110	104	82	63
mmu-miR-6914-5p	94	112	81	80	65	285	52	53	60
mmu-miR-6915-3p	100	85	126	47	57	97	69	54	62
mmu-miR-6915-5p	105	134	99	79	125	154	63	56	39
mmu-miR-6916-3p	291	386	456	162	216	200	240	225	202
mmu-miR-6916-5p	75	128	72	25	40	29	33	66	28
mmu-miR-6917-3p	106	72	94	81	152	77	89	117	75
mmu-miR-6917-5p	62	89	94	46	89	70	69	102	38
mmu-miR-6918-3p	77	87	109	82	132	177	69	68	78
mmu-miR-6918-5p	46	46	78	74	109	319	62	81	26
mmu-miR-6919-3p	149	168	180	107	114	357	67	104	77
mmu-miR-6919-5p	258	126	112	68	137	192	54	70	54
mmu-miR-692	137	116	36	32	120	90	49	56	35
mmu-miR-6920-3p	55	72	100	54	98	125	28	95	42
mmu-miR-6920-5p	18	28	45	51	31	63	26	33	19
mmu-miR-6921-3p	84	137	71	43	119	86	66	14	46
mmu-miR-6921-5p	80	63	71	81	84	173	49	65	34
mmu-miR-6922-3p	141	96	94	129	130	104	71	74	77
mmu-miR-6922-5p	44	40	42	25	32	95	63	46	17
mmu-miR-6923-3p	831	1112	1360	702	848	951	1002	767	709
mmu-miR-6923-5p	1027	185	226	231	469	338	185	216	135
mmu-miR-6924-3p	193	65	92	54	142	80	56	158	32
mmu-miR-6924-5p	586	323	289	318	258	319	385	313	204
mmu-miR-6925-3p	47	67	39	15	172	100	33	25	24
mmu-miR-6925-5p	454	306	333	90	104	150	170	162	140
mmu-miR-6926-3p	69	86	71	68	108	85	117	124	44
mmu-miR-6926-5p	1954	86	98	77	118	55	55	90	57
mmu-miR-6927-3p	331	63	86	45	63	56	22	31	37
mmu-miR-6927-5p	1368	1140	822	1009	1410	1173	742	1035	549
mmu-miR-6928-3p	21	47	18	13	33	11	11	53	36
mmu-miR-6928-5p	31	43	10	12	35	78	16	14	15
mmu-miR-6929-3p	107	110	82	87	96	211	77	148	95
mmu-miR-6929-5p	48	80	55	27	55	48	35	44	44
mmu-miR-693-3p	42	75	76	26	62	62	14	49	0
mmu-miR-693-5p	38	20	30	25	49	36	15	9	15
mmu-miR-6930-3p	53	39	76	38	53	116	29	74	26
mmu-miR-6930-5p	84	146	56	60	71	200	79	129	12
mmu-miR-6931-3p	113	88	52	42	51	51	39	31	34
mmu-miR-6931-5p	1159	232	228	163	333	273	155	138	133
mmu-miR-6932-3p	147	176	186	82	129	211	132	148	74
mmu-miR-6932-5p	50	78	103	114	234	142	169	156	165
mmu-miR-6933-3p	34	56	38	20	59	46	23	24	28
mmu-miR-6933-5p	49	47	67	36	117	40	43	81	28
mmu-miR-6934-3p	103	183	173	45	56	81	44	198	109
mmu-miR-6934-5p	88	58	49	32	49	144	39	139	14
mmu-miR-6935-3p	44	59	53	52	108	110	23	55	54
mmu-miR-6935-5p	76	60	85	27	42	55	22	32	30
mmu-miR-6936-3p	271	252	87	164	127	133	51	184	73
mmu-miR-6936-5p	943	177	179	242	393	575	124	268	193
mmu-miR-6937-3p	294	120	119	70	248	124	87	31	37
mmu-miR-6937-5p	668	1000	424	536	487	604	240	300	296
mmu-miR-6938-3p	167	101	59	66	135	119	43	87	21
mmu-miR-6938-5p	34	64	21	39	27	27	18	20	25
mmu-miR-6939-3p	102	141	85	61	60	45	57	122	46
mmu-miR-6939-5p	319	44	45	76	53	51	51	53	27
mmu-miR-694	4	12	5	3	14	0	0	14	15
mmu-miR-6940-3p	55	43	31	12	16	44	16	47	0
mmu-miR-6940-5p	110	63	101	87	170	96	79	120	53
mmu-miR-6941-3p	331	276	142	146	113	151	76	68	55
mmu-miR-6941-5p	384	131	251	300	494	540	250	338	546
mmu-miR-6942-3p	193	139	166	94	80	148	119	148	64
mmu-miR-6942-5p	174	230	283	112	85	157	191	113	102
mmu-miR-6943-3p	425	582	294	254	258	273	193	270	123
mmu-miR-6943-5p	199	42	35	50	41	42	47	38	33
mmu-miR-6944-3p	168	288	378	255	281	306	223	419	246
mmu-miR-6944-5p	380	147	209	130	216	256	88	204	122
mmu-miR-6945-3p	383	174	251	170	251	226	220	205	176
mmu-miR-6945-5p	589	431	414	80	125	151	72	81	48
mmu-miR-6946-3p	1396	1207	1354	1398	1562	4462	1089	1063	1015
mmu-miR-6946-5p	361	534	694	300	220	403	359	248	219
mmu-miR-6947-3p	66	141	85	53	33	80	16	57	54
mmu-miR-6947-5p	5148	390	215	227	396	250	131	190	196
mmu-miR-6948-3p	109	69	76	50	80	262	67	31	32
mmu-miR-6948-5p	266	99	85	73	171	462	95	69	136
mmu-miR-6949-3p	105	114	101	78	116	124	83	79	61
mmu-miR-6949-5p	63	56	32	40	61	86	39	33	58
mmu-miR-695	76	80	43	168	126	135	82	45	64
mmu-miR-6950-3p	181	193	151	187	249	320	279	119	138
mmu-miR-6950-5p	140	90	160	113	200	118	89	83	47
mmu-miR-6951-3p	24	32	21	12	25	23	28	76	30
mmu-miR-6951-5p	60	102	244	83	223	267	75	101	109
mmu-miR-6952-3p	168	244	230	154	104	173	99	107	144
mmu-miR-6952-5p	75	76	49	56	1575	40	27	81	41
mmu-miR-6953-3p	46	84	56	24	44	66	16	41	32
mmu-miR-6953-5p	93	89	60	65	96	84	66	73	41
mmu-miR-6954-3p	109	134	114	124	196	264	119	166	85
mmu-miR-6954-5p	110	100	75	66	90	64	45	38	59
mmu-miR-6955-3p	47	78	76	29	56	235	36	31	22
mmu-miR-6955-5p	237	71	59	29	96	170	60	114	31
mmu-miR-6956-3p	42	77	50	51	76	89	51	58	38
mmu-miR-6956-5p	90	121	189	43	1732	71	10	70	21
mmu-miR-6957-3p	84	138	176	72	106	249	98	210	82
mmu-miR-6957-5p	177	204	262	94	95	129	91	86	96
mmu-miR-6958-3p	61	58	69	22	74	38	24	26	14
mmu-miR-6958-5p	84	134	87	46	54	52	36	53	37
mmu-miR-6959-3p	244	295	199	221	182	309	202	217	375
mmu-miR-6959-5p	1217	79	88	74	151	92	82	74	87
mmu-miR-696	28	21	6	25	14	21	1	65	41
mmu-miR-6960-3p	284	189	200	97	167	244	90	271	87
mmu-miR-6960-5p	331	410	591	391	469	863	334	351	538
mmu-miR-6961-3p	335	232	237	104	196	251	128	214	193
mmu-miR-6961-5p	53	62	53	66	43	104	29	60	60
mmu-miR-6962-3p	88	96	83	93	440	92	48	85	98
mmu-miR-6962-5p	66	83	60	60	113	183	76	50	46
mmu-miR-6963-3p	33	72	43	37	88	117	23	67	35
mmu-miR-6963-5p	2813	191	148	67	191	224	50	112	92
mmu-miR-6964-3p	202	274	251	249	350	264	179	186	201
mmu-miR-6964-5p	13	58	38	12	42	25	15	32	9
mmu-miR-6965-3p	132	140	122	63	119	93	86	95	84
mmu-miR-6965-5p	41	35	47	27	48	31	51	47	21
mmu-miR-6966-3p	33	66	62	33	33	89	58	53	63
mmu-miR-6966-5p	97	122	84	116	138	134	104	126	214
mmu-miR-6967-3p	117	169	194	103	118	254	97	121	123
mmu-miR-6967-5p	46	81	139	38	46	68	69	52	60
mmu-miR-6968-3p	221	259	189	135	95	277	171	157	364
mmu-miR-6968-5p	191	89	47	41	115	87	44	88	34
mmu-miR-6969-3p	34	45	40	12	48	16	37	48	27
mmu-miR-6969-5p	131	73	72	22	24	24	8	52	12
mmu-miR-697	297	72	81	46	69	83	70	65	38
mmu-miR-6970-3p	94	59	42	25	90	58	37	70	34
mmu-miR-6970-5p	100	127	161	57	71	89	85	96	48
mmu-miR-6971-3p	166	267	276	93	136	117	147	147	85
mmu-miR-6971-5p	52	41	68	54	162	36	46	30	34
mmu-miR-6972-3p	46	31	20	30	121	46	2	6	14
mmu-miR-6972-5p	91	68	33	59	38	43	26	33	100
mmu-miR-6973a-3p	117	177	65	123	178	163	96	86	352
mmu-miR-6973a-5p	110	215	242	137	166	150	161	139	118
mmu-miR-6973b-3p	87	118	113	77	83	47	56	55	88
mmu-miR-6973b-5p	1180	160	167	89	117	451	63	101	38
mmu-miR-6974-3p	127	138	151	70	67	169	116	52	44
mmu-miR-6974-5p	92	161	136	143	152	138	185	106	204
mmu-miR-6975-3p	646	784	950	381	380	607	535	402	412
mmu-miR-6975-5p	194	177	150	116	245	154	96	127	142
mmu-miR-6976-3p	588	235	399	255	696	594	203	414	263
mmu-miR-6976-5p	106	187	141	111	198	400	314	187	118
mmu-miR-6977-3p	42	92	36	23	25	29	27	69	18
mmu-miR-6977-5p	201	199	164	196	278	112	318	156	1746
mmu-miR-6978-3p	70	56	93	62	80	50	22	92	61
mmu-miR-6978-5p	97	154	121	127	106	84	39	88	77
mmu-miR-6979-3p	101	96	54	91	121	125	83	135	183
mmu-miR-6979-5p	113	191	133	78	75	260	38	116	44
mmu-miR-698-3p	98	112	190	87	110	96	142	65	134
mmu-miR-698-5p	426	196	106	72	138	155	64	150	54
mmu-miR-6980-3p	146	252	154	165	280	945	154	172	207
mmu-miR-6980-5p	48	95	52	54	93	42	44	73	79
mmu-miR-6981-3p	92	21	22	46	87	125	26	52	45
mmu-miR-6981-5p	3240	1259	1429	657	663	644	653	856	544
mmu-miR-6982-3p	89	65	85	99	119	194	56	114	53
mmu-miR-6982-5p	343	99	95	117	159	157	51	92	159
mmu-miR-6983-3p	529	792	917	476	1593	1079	814	839	719
mmu-miR-6983-5p	139	58	22	44	11	67	33	14	12
mmu-miR-6984-3p	105	152	149	68	104	104	110	68	92
mmu-miR-6984-5p	1482	178	171	120	158	162	106	76	62
mmu-miR-6985-3p	63	122	106	105	115	199	95	51	150
mmu-miR-6985-5p	42	71	45	64	49	79	18	47	31
mmu-miR-6986-3p	1681	501	543	482	657	646	541	537	525
mmu-miR-6986-5p	166	52	102	82	109	127	228	89	62
mmu-miR-6987-3p	189	288	119	94	72	95	68	230	83
mmu-miR-6987-5p	49	66	56	58	52	93	16	99	18
mmu-miR-6988-3p	49	91	130	73	61	47	58	85	74
mmu-miR-6988-5p	73	99	105	118	75	152	87	84	57
mmu-miR-6989-3p	77	53	57	43	76	90	29	49	93
mmu-miR-6989-5p	68	59	38	49	71	63	54	91	67
mmu-miR-6990-3p	124	125	95	47	43	77	39	79	42
mmu-miR-6990-5p	1064	172	155	92	303	170	110	122	85
mmu-miR-6991-3p	456	415	337	417	503	427	486	644	400
mmu-miR-6991-5p	168	86	59	64	120	571	46	66	65
mmu-miR-6992-3p	9	14	30	13	53	17	40	20	36
mmu-miR-6992-5p	123	44	37	52	84	104	28	40	49
mmu-miR-6993-3p	17	54	27	17	52	296	9	42	12
mmu-miR-6993-5p	50	99	64	70	22	38	24	49	55
mmu-miR-6994-3p	107	137	115	68	122	147	71	72	62
mmu-miR-6994-5p	144	181	89	99	199	231	106	188	120
mmu-miR-6995-3p	512	960	475	312	383	942	547	980	225
mmu-miR-6995-5p	225	106	124	63	121	91	79	58	48
mmu-miR-6996-3p	49	71	60	39	127	71	41	31	43
mmu-miR-6996-5p	47	58	56	79	101	33	40	107	16
mmu-miR-6997-3p	58	74	106	73	128	59	63	72	76
mmu-miR-6997-5p	103	111	113	66	69	217	71	109	44
mmu-miR-6998-3p	109	55	53	45	76	71	35	44	16
mmu-miR-6998-5p	53	85	46	53	11	58	25	28	43
mmu-miR-6999-3p	61	146	120	38	80	77	72	76	26
mmu-miR-6999-5p	125	106	155	91	113	80	128	74	86
mmu-miR-700-3p	512	717	968	240	247	363	226	269	284
mmu-miR-700-5p	72	96	47	65	12	67	21	48	45
mmu-miR-7000-3p	95	86	70	26	45	53	22	33	29
mmu-miR-7000-5p	50	98	57	52	36	11	35	74	18
mmu-miR-7001-3p	216	322	276	148	322	758	143	285	262
mmu-miR-7001-5p	80	98	62	84	134	145	172	137	185
mmu-miR-7002-3p	103	92	128	73	138	140	96	104	211
mmu-miR-7002-5p	3675	267	210	122	1717	632	176	117	102
mmu-miR-7003-3p	67	16	24	32	25	72	30	32	14
mmu-miR-7003-5p	152	114	92	23	136	108	49	99	54
mmu-miR-7004-3p	226	250	214	217	211	193	177	194	173
mmu-miR-7004-5p	48	93	106	61	148	311	105	78	84
mmu-miR-7005-3p	73	84	53	81	142	54	61	92	48
mmu-miR-7005-5p	69	36	65	38	57	50	21	44	9
mmu-miR-7006-3p	68	63	64	38	93	44	29	47	38
mmu-miR-7006-5p	280	60	50	46	107	59	141	92	30
mmu-miR-7007-3p	38	28	17	13	31	8	20	38	9
mmu-miR-7007-5p	333	480	402	184	153	205	211	243	178
mmu-miR-7008-3p	56	90	72	42	52	59	15	53	37
mmu-miR-7008-5p	898	1669	2693	1009	1137	1389	1056	1539	1164
mmu-miR-7009-3p	349	307	391	206	296	264	267	283	233
mmu-miR-7009-5p	91	123	113	109	142	180	63	114	108
mmu-miR-701-3p	4	19	1	4	7	6	20	2	15
mmu-miR-701-5p	218	119	180	57	68	96	80	63	44
mmu-miR-7010-3p	188	202	308	111	161	188	173	143	102
mmu-miR-7010-5p	189	174	216	109	214	210	123	188	42
mmu-miR-7011-3p	498	445	585	484	206	454	214	231	270
mmu-miR-7011-5p	204	318	271	157	173	336	208	263	306
mmu-miR-7012-3p	86	115	84	40	65	128	55	57	44
mmu-miR-7012-5p	1343	106	95	83	166	124	170	180	75
mmu-miR-7013-3p	20	41	30	34	36	50	31	55	48
mmu-miR-7013-5p	61	40	102	43	103	159	37	36	23
mmu-miR-7014-3p	28	29	15	15	31	49	28	31	19
mmu-miR-7014-5p	83	109	122	107	85	108	16	74	40
mmu-miR-7015-3p	1328	53	58	15	53	38	43	76	30
mmu-miR-7015-5p	168	274	233	206	467	369	254	163	214
mmu-miR-7016-3p	302	146	121	145	119	187	179	115	126
mmu-miR-7016-5p	197	231	208	183	241	208	124	175	116
mmu-miR-7017-3p	264	340	425	205	224	284	228	343	184
mmu-miR-7017-5p	48	80	124	57	76	147	58	50	76
mmu-miR-7018-3p	1194	1633	275	278	199	334	126	614	168
mmu-miR-7018-5p	102	173	164	161	181	354	170	215	302
mmu-miR-7019-3p	119	185	90	87	160	279	100	137	66
mmu-miR-7019-5p	48	70	70	46	52	63	35	208	21
mmu-miR-702-3p	182	280	308	208	290	299	195	188	168
mmu-miR-702-5p	752	140	237	157	517	470	180	264	544
mmu-miR-7020-3p	280	329	384	169	153	211	217	172	144
mmu-miR-7020-5p	89	85	160	62	231	160	57	101	44
mmu-miR-7021-3p	54	95	105	41	69	47	62	37	21
mmu-miR-7021-5p	623	628	527	149	115	130	42	74	61
mmu-miR-7022-3p	4475	115	146	61	174	68	40	97	58
mmu-miR-7022-5p	41	53	54	47	64	80	44	47	40
mmu-miR-7023-3p	105	48	72	81	158	214	62	74	102
mmu-miR-7023-5p	816	798	633	545	999	541	409	345	308
mmu-miR-7024-3p	117	155	156	71	150	476	159	120	129
mmu-miR-7024-5p	12319	128	151	129	267	609	182	151	72
mmu-miR-7025-3p	132	161	251	176	344	333	165	188	163
mmu-miR-7025-5p	98	82	42	42	147	51	41	54	61
mmu-miR-7026-3p	33	58	66	39	57	32	48	32	18
mmu-miR-7026-5p	30	46	51	7	43	63	72	30	25
mmu-miR-7027-3p	588	496	473	180	176	263	214	220	148
mmu-miR-7027-5p	126	160	128	72	184	161	151	43	181
mmu-miR-7028-3p	434	365	406	213	175	286	108	223	173
mmu-miR-7028-5p	108	77	72	97	125	81	68	103	51
mmu-miR-7029-3p	27	52	38	37	30	40	28	48	34
mmu-miR-7029-5p	111	141	69	62	133	231	54	52	74
mmu-miR-703	41	81	60	68	107	97	33	54	54
mmu-miR-7030-3p	27	46	53	22	28	36	38	39	24
mmu-miR-7030-5p	149	109	105	164	190	135	78	99	78
mmu-miR-7031-3p	242	250	165	169	186	208	211	137	107
mmu-miR-7031-5p	82	81	73	44	75	116	50	55	33
mmu-miR-7032-3p	104	50	51	25	45	62	22	78	27
mmu-miR-7032-5p	97	96	40	88	99	101	58	105	117
mmu-miR-7033-3p	683	39	42	40	42	43	13	20	27
mmu-miR-7033-5p	189	128	102	74	65	75	54	31	64
mmu-miR-7034-3p	489	522	581	542	411	759	371	407	224
mmu-miR-7034-5p	90	68	77	66	100	146	52	55	35
mmu-miR-7035-3p	53	77	34	38	29	61	19	37	57
mmu-miR-7035-5p	340	154	93	63	2751	280	74	93	37
mmu-miR-7036a-3p	260	230	184	121	260	212	99	228	186
mmu-miR-7036a-5p	6051	3902	2117	1589	7126	1582	1054	1452	962
mmu-miR-7036b-3p	221	210	122	64	150	208	83	130	102
mmu-miR-7036b-5p	100	187	119	162	185	126	350	198	122
mmu-miR-7037-3p	17	14	36	18	15	15	15	29	15
mmu-miR-7037-5p	34	42	48	39	55	26	36	42	8
mmu-miR-7038-3p	87	200	196	131	147	264	70	105	81
mmu-miR-7038-5p	86	139	70	40	107	73	54	91	74
mmu-miR-7039-3p	136	210	201	91	80	100	152	95	90
mmu-miR-7039-5p	181	174	231	167	213	354	127	151	138
mmu-miR-704	106	96	175	89	167	139	52	66	57
mmu-miR-7040-3p	736	854	1402	365	384	599	523	648	452
mmu-miR-7040-5p	232	154	95	103	64	65	60	182	22
mmu-miR-7041-3p	160	226	174	71	102	244	96	100	167
mmu-miR-7041-5p	50	51	51	39	49	56	51	51	44
mmu-miR-7042-3p	58	88	105	52	218	108	55	99	125
mmu-miR-7042-5p	94	135	147	95	117	77	85	93	81
mmu-miR-7043-3p	26	34	48	23	21	27	8	32	36
mmu-miR-7043-5p	48	43	51	15	26	41	27	61	12
mmu-miR-7044-3p	4946	8220	6376	3075	1208	5024	2844	4273	4712
mmu-miR-7044-5p	1212	2147	3103	1877	1703	2143	1858	2433	1819
mmu-miR-7045-3p	208	323	239	159	176	212	87	195	74
mmu-miR-7045-5p	471	619	553	353	596	1297	336	315	256
mmu-miR-7046-3p	66	108	65	85	118	795	80	126	34
mmu-miR-7046-5p	100	176	96	98	78	129	52	74	69
mmu-miR-7047-3p	402	634	709	220	231	282	285	305	226
mmu-miR-7047-5p	116	231	98	101	69	106	51	148	104
mmu-miR-7048-3p	174	266	230	148	356	499	176	131	97
mmu-miR-7048-5p	73	48	69	45	58	72	28	52	44
mmu-miR-7049-3p	32	78	46	44	27	56	16	25	29
mmu-miR-7049-5p	328	56	47	29	22	50	17	30	33
mmu-miR-705	244	41	59	28	46	87	44	53	451
mmu-miR-7050-3p	146	138	105	70	121	127	108	75	45
mmu-miR-7050-5p	3953	177	142	132	224	97	141	775	74
mmu-miR-7051-3p	27	52	46	19	31	142	26	21	19
mmu-miR-7051-5p	3513	218	319	261	468	257	171	383	252
mmu-miR-7052-3p	129	181	180	92	88	135	81	95	70
mmu-miR-7052-5p	46	46	63	43	67	41	49	67	37
mmu-miR-7053-3p	169	123	136	81	103	68	79	68	43
mmu-miR-7053-5p	18	43	18	9	29	15	34	14	13
mmu-miR-7054-3p	43	57	54	38	58	75	36	33	37
mmu-miR-7054-5p	335	397	274	239	290	470	365	414	303
mmu-miR-7055-3p	90	85	43	75	178	114	134	164	65
mmu-miR-7055-5p	44	89	55	47	48	81	33	40	26
mmu-miR-7056-3p	154	166	173	212	342	363	180	132	220
mmu-miR-7056-5p	77	69	83	61	72	75	39	70	60
mmu-miR-7057-3p	89	75	106	60	63	40	48	42	27
mmu-miR-7057-5p	57	40	55	26	27	60	18	24	22
mmu-miR-7058-3p	1460	1649	2684	686	485	914	1238	923	881
mmu-miR-7058-5p	132	176	177	187	203	217	102	174	180
mmu-miR-7059-3p	30	34	26	17	62	26	31	33	25
mmu-miR-7059-5p	82	69	82	67	87	69	95	62	118
mmu-miR-706	190	118	88	56	115	97	56	71	49
mmu-miR-7060-3p	47	33	66	46	68	133	58	57	40
mmu-miR-7060-5p	72	130	72	69	54	50	42	102	25
mmu-miR-7061-3p	79	145	140	63	138	150	115	94	73
mmu-miR-7061-5p	579	714	393	445	577	410	288	316	200
mmu-miR-7062-3p	22298	125	126	53	47	88	31	87	47
mmu-miR-7062-5p	73	74	67	96	129	72	86	171	30
mmu-miR-7063-3p	79	111	138	79	84	99	87	81	68
mmu-miR-7063-5p	95	75	79	35	56	53	40	55	22
mmu-miR-7064-3p	166	240	196	87	78	124	102	67	81
mmu-miR-7064-5p	28	48	16	5	56	39	12	28	19
mmu-miR-7065-3p	12	44	31	41	39	55	17	24	34
mmu-miR-7065-5p	8	21	13	16	24	43	20	21	5
mmu-miR-7066-3p	5923	50	71	20	1038	44	19	33	27
mmu-miR-7066-5p	64	62	57	51	149	38	61	32	46
mmu-miR-7067-3p	333	115	115	276	101	207	48	102	355
mmu-miR-7067-5p	61	75	28	59	75	35	39	14	20
mmu-miR-7068-3p	220	413	456	114	165	199	181	223	143
mmu-miR-7068-5p	40	90	80	57	50	78	56	77	96
mmu-miR-7069-3p	54	60	58	49	88	66	53	48	31
mmu-miR-7069-5p	204	115	112	83	445	290	84	176	65
mmu-miR-707	22	35	38	52	52	27	11	26	14
mmu-miR-7070-3p	257	243	338	243	440	302	208	288	160
mmu-miR-7070-5p	144	87	68	55	95	105	68	115	69
mmu-miR-7071-3p	72	77	79	51	120	224	59	57	71
mmu-miR-7071-5p	85	293	161	86	316	229	416	384	138
mmu-miR-7072-3p	319	381	351	138	182	201	189	200	164
mmu-miR-7072-5p	71	66	72	54	86	180	68	54	30
mmu-miR-7073-3p	634	1026	1455	579	530	826	317	316	299
mmu-miR-7073-5p	48	45	56	44	67	77	50	31	28
mmu-miR-7074-3p	435	430	541	198	237	296	202	286	221
mmu-miR-7074-5p	43	50	59	26	86	116	18	29	27
mmu-miR-7075-3p	123	234	270	134	218	385	147	168	126
mmu-miR-7075-5p	112	137	126	95	149	279	118	108	106
mmu-miR-7076-3p	77	60	61	52	90	72	36	47	60
mmu-miR-7076-5p	59	26	44	19	34	37	35	20	56
mmu-miR-7077-3p	44	75	84	44	104	113	36	32	92
mmu-miR-7077-5p	54	25	30	30	20	36	6	34	11
mmu-miR-7078-3p	37	35	65	32	86	51	56	30	11
mmu-miR-7078-5p	63	58	79	77	105	99	52	76	24
mmu-miR-7079-3p	55	133	130	66	104	120	31	101	46
mmu-miR-7079-5p	363	498	414	234	81	335	84	63	195
mmu-miR-708-3p	72	100	103	73	145	111	56	64	124
mmu-miR-708-5p	451	564	383	205	119	190	99	128	140
mmu-miR-7080-3p	223	373	380	219	335	306	215	275	205
mmu-miR-7080-5p	184	229	221	151	287	239	157	169	185
mmu-miR-7081-3p	45	28	75	31	40	66	28	76	47
mmu-miR-7081-5p	288	551	990	254	547	667	555	953	504
mmu-miR-7082-3p	196	101	185	127	68	152	104	141	91
mmu-miR-7082-5p	136	237	182	126	248	175	165	244	88
mmu-miR-7083-3p	226	176	130	61	72	102	24	59	20
mmu-miR-7083-5p	83	155	132	43	51	38	314	28	42
mmu-miR-7084-3p	310	96	111	64	139	187	51	208	72
mmu-miR-7084-5p	66	63	124	56	150	92	55	75	49
mmu-miR-7085-3p	99	86	70	58	34	83	35	23	40
mmu-miR-7085-5p	33	71	39	33	34	33	17	48	29
mmu-miR-7086-3p	32	29	14	71	54	51	21	78	8
mmu-miR-7086-5p	220	267	263	133	232	905	114	156	164
mmu-miR-7087-3p	150	176	161	96	148	198	85	72	50
mmu-miR-7087-5p	493	635	962	574	163	510	261	277	928
mmu-miR-7088-3p	185	111	131	71	146	111	55	127	95
mmu-miR-7088-5p	127	129	143	98	297	113	85	77	81
mmu-miR-7089-3p	39	20	27	19	53	33	12	28	15
mmu-miR-7089-5p	31	51	63	23	70	85	38	30	113
mmu-miR-709	427	558	400	373	252	350	254	388	244
mmu-miR-7090-3p	29	34	18	21	38	36	16	20	20
mmu-miR-7090-5p	32	28	27	29	11	29	10	117	19
mmu-miR-7091-3p	57	74	72	84	107	118	66	48	35
mmu-miR-7091-5p	35	56	86	35	105	28	42	19	31
mmu-miR-7092-3p	55	109	83	41	121	371	61	101	89
mmu-miR-7092-5p	82	106	78	78	180	278	57	71	141
mmu-miR-7093-3p	37	58	72	48	54	69	86	59	75
mmu-miR-7093-5p	61	69	73	21	60	27	33	31	22
mmu-miR-7094-1-5p	37	32	21	17	14	23	17	27	14
mmu-miR-7094-3p	16	47	29	33	23	33	15	70	28
mmu-miR-7094b-2-5p	17	35	23	12	48	36	29	34	8
mmu-miR-710	1244	71	70	56	110	122	115	55	134
mmu-miR-711	296	413	193	192	331	276	181	200	152
mmu-miR-7115-3p	78	84	82	60	64	77	27	82	25
mmu-miR-7115-5p	70	132	169	157	211	166	145	168	113
mmu-miR-7116-3p	234	345	340	110	173	179	150	240	139
mmu-miR-7116-5p	83	142	166	102	205	192	112	184	70
mmu-miR-7117-3p	579	621	558	333	229	351	442	258	240
mmu-miR-7117-5p	132	83	45	58	52	41	26	41	37
mmu-miR-7118-3p	316	342	385	256	307	256	262	264	179
mmu-miR-7118-5p	573	172	126	101	178	127	71	61	168
mmu-miR-7119-3p	40	32	52	33	44	52	10	31	36
mmu-miR-7119-5p	45	40	100	27	60	82	24	47	27
mmu-miR-712-3p	63	102	60	55	47	69	17	68	77
mmu-miR-712-5p	5379	1878	1533	288	1180	507	428	410	190
mmu-miR-713	66	14	13	5	154	7	48	21	2
mmu-miR-714	1974	158	365	681	1843	3596	342	743	913
mmu-miR-717	18	12	19	9	19	10	17	3	17
mmu-miR-718	657	601	247	337	840	219	110	189	116
mmu-miR-719	52	51	34	66	32	36	16	38	61
mmu-miR-721	8	23	7	7	36	15	26	25	20
mmu-miR-7210-3p	6	21	5	12	18	26	20	36	15
mmu-miR-7210-5p	36	46	37	17	50	42	39	20	42
mmu-miR-7211-3p	21	56	33	32	48	32	22	26	33
mmu-miR-7211-5p	447	649	891	385	475	942	282	306	265
mmu-miR-7212-3p	5723	176	237	50	66	62	111	208	23
mmu-miR-7212-5p	79	114	111	27	55	76	33	103	47
mmu-miR-7213-3p	28	98	73	60	87	135	40	32	38
mmu-miR-7213-5p	1916	10	40	25	15	32	0	4	27
mmu-miR-7214-3p	283	110	71	77	122	73	87	62	27
mmu-miR-7214-5p	149	290	113	102	148	151	136	113	735
mmu-miR-7215-3p	27	82	82	20	25	34	31	29	20
mmu-miR-7215-5p	84	138	76	83	63	40	126	144	24
mmu-miR-7216-3p	322	122	43	33	81	53	7	88	49
mmu-miR-7216-5p	672	191	254	87	1244	141	42	137	52
mmu-miR-7217-3p	266	175	516	324	788	267	325	198	111
mmu-miR-7217-5p	11	19	24	20	46	55	14	22	9
mmu-miR-7218-3p	13	39	46	13	34	48	14	39	26
mmu-miR-7218-5p	44	60	23	39	43	30	35	22	19
mmu-miR-7219-3p	71	131	113	40	44	69	182	28	72
mmu-miR-7219-5p	1164	143	83	95	94	731	39	99	41
mmu-miR-7220-3p	290	420	358	192	457	705	162	129	142
mmu-miR-7220-5p	511	247	271	95	143	112	67	94	90
mmu-miR-7221-3p	42	119	45	75	78	56	37	45	38
mmu-miR-7221-5p	26	71	56	41	38	53	36	32	19
mmu-miR-7222-3p	283	374	443	302	432	526	325	286	499
mmu-miR-7222-5p	79	57	115	123	209	158	51	44	128
mmu-miR-7223-3p	22	16	31	38	43	32	21	13	18
mmu-miR-7223-5p	112	117	92	154	93	112	90	66	41
mmu-miR-7224-3p	283	412	573	226	282	337	199	286	235
mmu-miR-7224-5p	52	15	24	15	8	8	6	5	30
mmu-miR-7225-3p	37	51	25	37	25	36	0	19	11
mmu-miR-7225-5p	27	50	26	63	56	20	54	38	113
mmu-miR-7226-3p	42	49	27	20	36	56	15	27	42
mmu-miR-7226-5p	76	71	126	58	101	104	78	123	78
mmu-miR-7227-3p	26	61	23	50	71	25	26	60	10
mmu-miR-7227-5p	14	27	9	52	64	39	19	7	33
mmu-miR-7228-3p	45	42	10	11	22	25	13	18	7
mmu-miR-7228-5p	32	47	55	46	65	43	25	30	15
mmu-miR-7229-3p	54	78	69	79	117	146	56	49	69
mmu-miR-7229-5p	34	30	19	42	63	111	55	24	69
mmu-miR-7230-3p	16	13	26	40	33	20	17	2	22
mmu-miR-7230-5p	66	136	161	86	99	28	212	66	47
mmu-miR-7231-3p	47	89	55	31	43	46	42	43	42
mmu-miR-7231-5p	62	66	73	45	40	57	36	73	49
mmu-miR-7232-3p	36	37	51	17	19	53	25	26	18
mmu-miR-7232-5p	18	28	25	6	41	18	20	27	19
mmu-miR-7233-3p	42	12	18	28	22	90	6	16	15
mmu-miR-7233-5p	48	46	47	27	76	50	36	73	19
mmu-miR-7234-3p	19	29	23	20	35	32	4	13	12
mmu-miR-7234-5p	24	41	20	25	25	26	17	16	21
mmu-miR-7235-3p	695	798	706	472	351	431	437	466	466
mmu-miR-7235-5p	95	59	68	36	79	305	25	46	62
mmu-miR-7236-3p	19	53	33	15	54	48	14	50	12
mmu-miR-7236-5p	572	43	34	12	37	40	35	38	19
mmu-miR-7237-3p	1952	599	723	482	586	1250	422	331	786
mmu-miR-7237-5p	3382	90	69	60	166	71	100	47	53
mmu-miR-7238-3p	8	8	2	2	3	5	2	13	0
mmu-miR-7238-5p	37	45	21	29	59	239	14	21	97
mmu-miR-7239-3p	105	111	30	75	48	264	51	62	45
mmu-miR-7239-5p	27	33	114	18	44	41	33	29	11
mmu-miR-7240-3p	58	36	38	27	36	34	20	7	15
mmu-miR-7240-5p	266	133	84	69	117	160	81	62	57
mmu-miR-7241-3p	9	23	26	8	45	45	8	33	12
mmu-miR-7241-5p	49	45	35	59	52	58	48	56	59
mmu-miR-7242-3p	65	54	15	21	32	80	31	55	20
mmu-miR-7242-5p	177	76	48	72	37	64	14	20	26
mmu-miR-7243-3p	9	31	11	14	38	19	12	9	3
mmu-miR-7243-5p	19	21	16	28	41	38	31	58	7
mmu-miR-741-3p	11	18	20	0	58	19	0	15	1
mmu-miR-741-5p	5	13	5	8	1	28	8	18	13
mmu-miR-742-3p	38	85	26	29	34	47	7	34	10
mmu-miR-742-5p	9	25	8	18	10	21	9	0	20
mmu-miR-743a-3p	28	14	38	65	26	24	16	26	8
mmu-miR-743a-5p	15	13	28	9	22	25	2	29	66
mmu-miR-743b-3p	7	34	21	4	13	37	29	9	180
mmu-miR-743b-5p	26	30	9	7	8	13	1	27	8
mmu-miR-744-3p	120	75	107	71	117	95	59	68	38
mmu-miR-744-5p	3041	5430	10518	5269	5895	6928	5635	8697	6555
mmu-miR-7578	172	206	98	145	100	65	49	47	29
mmu-miR-758-3p	432	69	59	28	22	49	17	45	3
mmu-miR-758-5p	46	69	57	16	43	17	6	15	53
mmu-miR-759	29	41	29	48	36	61	70	11	11
mmu-miR-760-3p	312	277	248	236	214	268	208	199	214
mmu-miR-760-5p	94	96	97	79	122	442	85	82	31
mmu-miR-761	63	50	64	58	150	118	46	45	33
mmu-miR-762	156	142	95	100	105	62	95	132	59
mmu-miR-763	203	97	59	53	107	92	48	41	92
mmu-miR-764-3p	14	23	24	4	58	57	8	22	7
mmu-miR-764-5p	19	12	15	18	18	15	2	15	13
mmu-miR-7646-3p	98	131	84	62	77	91	71	69	27
mmu-miR-7646-5p	31	64	51	17	23	24	25	41	11
mmu-miR-7647-3p	29	33	29	15	110	35	11	19	53
mmu-miR-7647-5p	262	106	104	61	94	67	49	111	20
mmu-miR-7648-3p	120	103	70	101	106	221	52	27	188
mmu-miR-7648-5p	256	79	123	80	115	177	34	103	42
mmu-miR-7649-3p	31	67	44	30	40	38	19	53	47
mmu-miR-7649-5p	37	34	40	51	152	91	55	46	25
mmu-miR-7650-3p	10	9	18	9	23	20	16	21	8
mmu-miR-7650-5p	56	92	84	60	90	137	68	134	90
mmu-miR-7651-3p	106	127	106	54	68	80	120	29	38
mmu-miR-7651-5p	45	56	51	39	47	47	37	25	51
mmu-miR-7652-3p	67	128	63	70	146	145	115	67	26
mmu-miR-7652-5p	62	74	33	52	79	109	57	70	55
mmu-miR-7653-3p	4078	1023	909	1059	1378	2048	804	1526	635
mmu-miR-7653-5p	23	44	50	49	59	64	29	59	31
mmu-miR-7654-3p	476	621	305	275	170	332	112	197	205
mmu-miR-7654-5p	359	317	215	168	153	240	117	171	94
mmu-miR-7655-3p	71	80	78	60	76	298	39	39	101
mmu-miR-7655-5p	37	45	62	21	25	12	35	18	3
mmu-miR-7656-3p	86	38	32	6	20	43	30	24	30
mmu-miR-7656-5p	24	39	24	39	82	35	18	41	23
mmu-miR-7657-3p	125	47	37	30	43	97	18	42	18
mmu-miR-7657-5p	20	35	40	20	40	42	48	48	14
mmu-miR-7658-3p	2282	276	410	398	384	275	307	253	174
mmu-miR-7658-5p	1130	247	197	169	235	241	170	249	215
mmu-miR-7659-3p	54	36	19	12	71	41	8	33	23
mmu-miR-7659-5p	78	144	67	64	53	64	39	62	18
mmu-miR-7660-3p	15	32	7	58	44	80	56	66	117
mmu-miR-7660-5p	160	175	646	109	208	183	127	86	130
mmu-miR-7661-3p	45	69	89	38	74	69	38	76	25
mmu-miR-7661-5p	58	81	77	49	49	91	35	52	47
mmu-miR-7662-3p	1360	497	302	287	440	436	171	231	200
mmu-miR-7662-5p	56	88	65	20	30	41	21	57	11
mmu-miR-7663-3p	108	195	118	60	57	238	52	35	35
mmu-miR-7663-5p	44	52	33	25	72	48	30	69	29
mmu-miR-7664-3p	55	78	56	60	79	53	62	62	26
mmu-miR-7664-5p	1	8	11	11	14	7	25	15	16
mmu-miR-7665-3p	622	72	126	114	230	307	56	94	123
mmu-miR-7665-5p	136	163	170	96	84	155	80	97	47
mmu-miR-7666-3p	107	54	51	171	101	37	21	25	22
mmu-miR-7666-5p	171	180	229	183	186	273	179	195	107
mmu-miR-7667-3p	35	73	28	21	16	24	27	55	20
mmu-miR-7667-5p	247	340	325	131	93	252	102	129	145
mmu-miR-7668-3p	44	62	85	60	69	59	49	52	56
mmu-miR-7668-5p	43	115	98	101	70	91	66	76	30
mmu-miR-7669-3p	457	228	431	324	412	561	122	322	206
mmu-miR-7669-5p	47	53	53	32	17	48	5	20	15
mmu-miR-767	91	119	95	284	280	259	146	210	107
mmu-miR-7670-3p	39	59	16	28	44	16	33	32	19
mmu-miR-7670-5p	67	73	98	77	146	202	89	87	115
mmu-miR-7671-3p	200	81	70	24	53	61	22	61	34
mmu-miR-7671-5p	49	58	56	25	43	49	28	60	173
mmu-miR-7672-3p	63	47	28	45	50	25	24	43	21
mmu-miR-7672-5p	42	91	36	27	92	58	39	62	46
mmu-miR-7673-3p	87	98	88	92	140	146	92	128	45
mmu-miR-7673-5p	29	26	49	47	41	38	12	11	33
mmu-miR-7674-3p	56	55	76	64	179	262	93	148	66
mmu-miR-7674-5p	245	104	67	49	142	91	20	71	52
mmu-miR-7675-3p	83	120	171	310	414	150	1161	293	198
mmu-miR-7675-5p	42	75	69	43	85	35	49	93	43
mmu-miR-7676-3p	682	1066	838	548	751	1150	402	509	472
mmu-miR-7676-5p	31	19	21	9	52	26	21	5	22
mmu-miR-7677-3p	112	48	85	89	73	58	61	46	43
mmu-miR-7677-5p	397	120	126	85	145	164	99	93	57
mmu-miR-7678-3p	101	207	199	76	114	82	81	64	51
mmu-miR-7678-5p	153	61	39	46	83	137	15	43	9
mmu-miR-7679-3p	70	75	75	83	121	130	65	49	42
mmu-miR-7679-5p	45	25	24	10	99	56	10	21	33
mmu-miR-7680-3p	20	60	26	35	45	44	15	16	17
mmu-miR-7680-5p	11	10	25	17	12	71	0	20	9
mmu-miR-7681-3p	44	80	88	53	67	132	63	54	49
mmu-miR-7681-5p	129	153	159	88	75	144	164	111	63
mmu-miR-7682-3p	66	112	129	111	134	102	71	76	40
mmu-miR-7682-5p	52	51	30	22	68	103	19	32	46
mmu-miR-7683-3p	21	50	43	3	52	39	27	35	20
mmu-miR-7683-5p	114	37	13	3	20	22	11	43	2
mmu-miR-7684-3p	237	86	62	108	72	193	90	66	197
mmu-miR-7684-5p	379	101	107	55	122	85	49	63	37
mmu-miR-7685-3p	587	115	88	51	163	266	61	60	63
mmu-miR-7685-5p	99	241	63	56	83	48	38	114	10
mmu-miR-7686-3p	107	120	73	122	219	1481	128	101	151
mmu-miR-7686-5p	119	152	147	101	148	182	67	50	64
mmu-miR-7687-3p	546	93	66	59	134	109	43	73	50
mmu-miR-7687-5p	91	122	77	66	121	142	94	79	74
mmu-miR-7688-3p	65	31	41	10	56	26	26	16	49
mmu-miR-7688-5p	123	52	95	43	57	62	54	50	60
mmu-miR-7689-3p	310	298	217	170	209	211	265	231	205
mmu-miR-7689-5p	73	24	20	43	9	4	11	16	6
mmu-miR-770-3p	1623	195	280	148	1120	835	206	224	117
mmu-miR-770-5p	285	191	152	119	112	101	81	118	48
mmu-miR-7a-1-3p	128	139	275	53	34	98	32	63	50
mmu-miR-7a-2-3p	182	91	97	59	105	69	32	88	11
mmu-miR-7a-5p	9129	14221	19650	3985	3082	5452	3976	4607	3112
mmu-miR-7b-3p	184	284	235	312	420	253	210	228	108
mmu-miR-7b-5p	335	450	692	266	215	290	213	288	158
mmu-miR-802-3p	10	23	40	10	28	25	10	20	15
mmu-miR-802-5p	38	45	91	48	100	285	12	82	53
mmu-miR-804	84	138	104	75	137	148	56	109	50
mmu-miR-8090	57799	96	167	61	135	132	70	65	132
mmu-miR-8091	18	22	70	38	55	163	32	22	17
mmu-miR-8092	94	268	219	202	197	197	343	196	203
mmu-miR-8093	90	115	129	100	132	67	187	126	87
mmu-miR-8094	171	202	214	114	39	148	94	110	104
mmu-miR-8095	39	45	82	42	84	55	61	36	51
mmu-miR-8096	73	35	27	16	61	85	31	43	34
mmu-miR-8097	30	41	51	36	27	18	19	18	25
mmu-miR-8098	362	662	353	246	174	263	231	179	244
mmu-miR-8099	4137	4579	4719	5284	25023	3951	6100	3177	2330
mmu-miR-8100	380	495	471	267	482	962	560	329	283
mmu-miR-8101	874	1383	692	499	757	1632	269	407	294
mmu-miR-8102	186	326	424	259	471	335	330	356	172
mmu-miR-8103	131	196	240	128	113	170	89	171	123
mmu-miR-8104	113	67	52	38	59	39	38	50	30
mmu-miR-8105	276	193	182	138	201	242	119	136	687
mmu-miR-8106	13	21	21	12	8	224	0	11	17
mmu-miR-8107	111	137	138	62	109	61	76	60	48
mmu-miR-8108	38	152	80	88	113	141	534	321	112
mmu-miR-8109	276	233	164	279	234	251	107	164	375
mmu-miR-8110	80	73	45	121	86	47	13	86	41
mmu-miR-8111	60	31	37	26	22	28	37	26	24
mmu-miR-8112	3894	7200	13474	6735	8680	10382	8377	14584	9352
mmu-miR-8113	230	252	209	579	383	458	275	219	397
mmu-miR-8114	133	161	229	108	200	259	176	192	182
mmu-miR-8115	10	47	26	26	12	75	8	18	9
mmu-miR-8116	277	188	301	45	118	239	82	71	36
mmu-miR-8117	233	369	569	1831	600	1206	435	154	999
mmu-miR-8118	27	43	22	9	26	24	11	27	26
mmu-miR-8119	509	328	428	385	507	961	365	284	439
mmu-miR-8120	33	41	30	38	52	47	34	33	37
mmu-miR-871-3p	12	4	11	4	33	25	5	6	10
mmu-miR-871-5p	9	37	6	30	35	47	33	17	20
mmu-miR-872-3p	3602	5361	6760	1355	838	1598	1121	1168	1325
mmu-miR-872-5p	4014	5865	7249	1763	1323	2081	1544	1791	1438
mmu-miR-873a-3p	73	78	25	33	48	59	44	44	48
mmu-miR-873a-5p	15	28	32	34	46	18	31	25	31
mmu-miR-873b	644	1061	1452	605	908	640	1668	680	777
mmu-miR-874-3p	362	389	218	169	154	565	96	184	123
mmu-miR-874-5p	770	649	214	215	171	206	183	215	101
mmu-miR-875-3p	14	42	13	27	148	24	26	15	18
mmu-miR-875-5p	165	224	198	176	898	187	300	151	172
mmu-miR-876-3p	8	27	14	20	23	31	12	10	12
mmu-miR-876-5p	13	18	23	25	20	101	23	56	45
mmu-miR-877-3p	1806	2527	2628	1183	952	1583	1594	1474	1412
mmu-miR-877-5p	273	381	429	193	131	240	229	273	220
mmu-miR-878-3p	19	23	30	17	58	20	11	25	12
mmu-miR-878-5p	33	32	45	53	61	54	48	20	57
mmu-miR-879-3p	72	86	64	36	25	22	25	72	144
mmu-miR-879-5p	13	31	12	24	49	13	30	6	12
mmu-miR-880-3p	93	118	162	101	146	112	94	126	64
mmu-miR-880-5p	2	6	14	25	17	1	7	0	8
mmu-miR-881-3p	45	37	78	62	150	112	20	26	31
mmu-miR-881-5p	18	15	35	14	13	1	16	16	12
mmu-miR-882	63	49	70	48	132	41	79	79	72
mmu-miR-883a-3p	53	124	51	64	149	124	38	61	47
mmu-miR-883a-5p	30	76	27	25	45	20	26	13	17
mmu-miR-883b-3p	26	25	40	23	45	83	41	29	23
mmu-miR-883b-5p	31	30	18	31	27	47	22	45	13
mmu-miR-9-3p	57	86	1051	15	13	52	0	23	12
mmu-miR-9-5p	493	658	11110	30	27	493	37	28	24
mmu-miR-92a-1-5p	511	866	1151	353	304	554	383	480	412
mmu-miR-92a-2-5p	46	114	68	76	85	96	63	49	46
mmu-miR-92a-3p	19549	32866	47771	21402	16036	19873	19127	25351	21051
mmu-miR-92b-3p	299	462	590	269	259	425	266	348	238
mmu-miR-92b-5p	1783	747	840	335	505	713	414	588	542
mmu-miR-93-3p	623	1388	1404	812	643	896	673	837	638
mmu-miR-93-5p	151990	206290	337129	77271	49270	95868	60992	78536	66501
mmu-miR-935	246	159	169	171	185	161	123	167	119
mmu-miR-96-3p	19	17	36	5	23	25	25	12	7
mmu-miR-96-5p	2562	3818	4498	1289	1065	1456	920	1326	910
mmu-miR-9718	154	149	86	77	108	447	68	94	71
mmu-miR-9768-3p	73	83	102	83	106	96	60	77	59
mmu-miR-9768-5p	72	63	18	25	24	38	8	43	13
mmu-miR-9769-3p	31	82	43	38	66	84	25	25	18
mmu-miR-9769-5p	44	71	60	77	183	63	61	76	45
mmu-miR-98-3p	637	897	1174	145	124	495	194	197	124
mmu-miR-98-5p	4730	7196	8914	2470	1775	2801	2684	3188	2223
mmu-miR-99a-3p	133	211	369	80	103	163	112	177	104
mmu-miR-99a-5p	788	1288	1570	605	340	816	400	473	439
mmu-miR-99b-3p	8315	13404	19068	6173	3712	6125	4578	5925	5121
mmu-miR-99b-5p	131372	226241	339463	122034	91095	137045	101156	131558	103804
mmu-miR-9b-3p	21	56	297	10	12	23	6	5	3
mmu-miR-9b-5p	4	22	18	27	32	0	14	2	0
